# Supplementary material for: Boosting targeted genome editing using the hei-tag
Source: eLife. 2022 Mar 25;11:e70558. doi: 10.7554/eLife.70558 (PMC9068219; doi:10.7554/eLife.70558)
Supplement: Figure 1—source data 1. [file elife-70558-fig1-data1.csv]

Mean	embryo	injected	species
126,879	1	heiCas9	medaka
89,182	1	heiCas9	medaka
220,05	2	heiCas9	medaka
218,364	2	heiCas9	medaka
217,847	3	heiCas9	medaka
224,994	3	heiCas9	medaka
247,077	4	heiCas9	medaka
226,673	4	heiCas9	medaka
242,319	5	heiCas9	medaka
224,063	5	heiCas9	medaka
251,153	6	heiCas9	medaka
94,012	6	heiCas9	medaka
255	7	heiCas9	medaka
253,822	7	heiCas9	medaka
252,786	8	heiCas9	medaka
243,225	8	heiCas9	medaka
211,915	9	heiCas9	medaka
211,209	9	heiCas9	medaka
207,422	10	heiCas9	medaka
225,893	10	heiCas9	medaka
247,337	11	heiCas9	medaka
237,681	11	heiCas9	medaka
212,887	12	heiCas9	medaka
214,149	12	heiCas9	medaka
253,828	13	heiCas9	medaka
246,387	13	heiCas9	medaka
241,169	14	heiCas9	medaka
253,224	14	heiCas9	medaka
250,28	15	heiCas9	medaka
238,068	15	heiCas9	medaka
240,14	16	heiCas9	medaka
225,986	16	heiCas9	medaka
58,198	17	heiCas9	medaka
38,001	17	heiCas9	medaka
234,548	18	heiCas9	medaka
247,904	18	heiCas9	medaka
225,2	19	heiCas9	medaka
234,506	19	heiCas9	medaka
240,517	20	heiCas9	medaka
235,155	20	heiCas9	medaka
234,101	21	heiCas9	medaka
238,813	21	heiCas9	medaka
53,27	22	heiCas9	medaka
10,797	22	heiCas9	medaka
0,148	23	heiCas9	medaka
0	23	heiCas9	medaka
240,199	24	heiCas9	medaka
235,395	24	heiCas9	medaka
209,635	25	heiCas9	medaka
237,556	25	heiCas9	medaka
199,761	26	heiCas9	medaka
229,901	26	heiCas9	medaka
234,152	27	heiCas9	medaka
249,421	27	heiCas9	medaka
220,472	28	heiCas9	medaka
255	28	heiCas9	medaka
233,979	29	heiCas9	medaka
234,527	29	heiCas9	medaka
220,897	30	heiCas9	medaka
201,853	30	heiCas9	medaka
223,184	31	heiCas9	medaka
220,368	31	heiCas9	medaka
193,013	32	heiCas9	medaka
228,315	32	heiCas9	medaka
215,67	33	heiCas9	medaka
227,821	33	heiCas9	medaka
223,963	34	heiCas9	medaka
214,969	34	heiCas9	medaka
232,588	35	heiCas9	medaka
224,053	35	heiCas9	medaka
247,827	36	heiCas9	medaka
217,388	36	heiCas9	medaka
177,144	37	heiCas9	medaka
235,476	37	heiCas9	medaka
227,316	38	heiCas9	medaka
200,519	38	heiCas9	medaka
231,508	39	heiCas9	medaka
212,463	39	heiCas9	medaka
233,846	40	heiCas9	medaka
235,247	40	heiCas9	medaka
225,478	41	heiCas9	medaka
233,018	41	heiCas9	medaka
235,873	42	heiCas9	medaka
223,824	42	heiCas9	medaka
221,921	43	heiCas9	medaka
229,969	43	heiCas9	medaka
216,303	44	heiCas9	medaka
222,564	44	heiCas9	medaka
219,019	45	heiCas9	medaka
239,711	45	heiCas9	medaka
219,512	46	heiCas9	medaka
226,661	46	heiCas9	medaka
214,873	47	heiCas9	medaka
191,514	47	heiCas9	medaka
183,02	48	heiCas9	medaka
211,171	48	heiCas9	medaka
0	49	heiCas9	medaka
0,846	49	heiCas9	medaka
190,797	50	heiCas9	medaka
199,281	50	heiCas9	medaka
236,938	51	heiCas9	medaka
227,965	51	heiCas9	medaka
217,665	52	heiCas9	medaka
196,416	52	heiCas9	medaka
232,478	53	heiCas9	medaka
215,818	53	heiCas9	medaka
226,298	54	heiCas9	medaka
227,251	54	heiCas9	medaka
236,906	55	heiCas9	medaka
220,506	55	heiCas9	medaka
220,438	56	heiCas9	medaka
228,663	56	heiCas9	medaka
220,552	57	heiCas9	medaka
252,307	57	heiCas9	medaka
214,465	58	heiCas9	medaka
189,891	58	heiCas9	medaka
12,523	59	heiCas9	medaka
4,13	59	heiCas9	medaka
225,641	60	heiCas9	medaka
227,632	60	heiCas9	medaka
227,339	61	heiCas9	medaka
224,279	61	heiCas9	medaka
206,19	62	heiCas9	medaka
218,962	62	heiCas9	medaka
142,815	63	heiCas9	medaka
228,417	63	heiCas9	medaka
237,192	64	heiCas9	medaka
201,619	64	heiCas9	medaka
230,103	65	heiCas9	medaka
229,379	65	heiCas9	medaka
240,025	66	heiCas9	medaka
201,932	66	heiCas9	medaka
232,858	67	heiCas9	medaka
187,073	67	heiCas9	medaka
235,953	68	heiCas9	medaka
224,688	68	heiCas9	medaka
160,531	69	heiCas9	medaka
196,214	69	heiCas9	medaka
232,105	70	heiCas9	medaka
224,013	70	heiCas9	medaka
192,696	71	heiCas9	medaka
207,727	71	heiCas9	medaka
254,612	72	heiCas9	medaka
240,781	72	heiCas9	medaka
233,58	73	heiCas9	medaka
241,783	73	heiCas9	medaka
241,79	74	heiCas9	medaka
230,46	74	heiCas9	medaka
234,9	75	heiCas9	medaka
239,973	75	heiCas9	medaka
225,201	76	heiCas9	medaka
208,907	76	heiCas9	medaka
219,626	77	heiCas9	medaka
225,687	77	heiCas9	medaka
210,038	78	heiCas9	medaka
219,234	78	heiCas9	medaka
21,746	1	RNP_1.765	medaka
61,555	1	RNP_1.765	medaka
231,934	2	RNP_1.765	medaka
204,726	2	RNP_1.765	medaka
234,192	3	RNP_1.765	medaka
233,028	3	RNP_1.765	medaka
252,142	4	RNP_1.765	medaka
214,3	4	RNP_1.765	medaka
230,325	5	RNP_1.765	medaka
204,938	5	RNP_1.765	medaka
244,062	6	RNP_1.765	medaka
254,343	6	RNP_1.765	medaka
236,871	7	RNP_1.765	medaka
236,055	7	RNP_1.765	medaka
21,092	8	RNP_1.765	medaka
30,831	8	RNP_1.765	medaka
193,06	9	RNP_1.765	medaka
236,394	9	RNP_1.765	medaka
245,727	10	RNP_1.765	medaka
229,505	10	RNP_1.765	medaka
206,841	11	RNP_1.765	medaka
244,045	11	RNP_1.765	medaka
203,563	12	RNP_1.765	medaka
189,189	12	RNP_1.765	medaka
238,043	13	RNP_1.765	medaka
177,959	13	RNP_1.765	medaka
199,679	14	RNP_1.765	medaka
228,852	14	RNP_1.765	medaka
146,254	15	RNP_1.765	medaka
161,545	15	RNP_1.765	medaka
179,95	16	RNP_1.765	medaka
228,58	16	RNP_1.765	medaka
240,109	17	RNP_1.765	medaka
255	17	RNP_1.765	medaka
189,244	18	RNP_1.765	medaka
205,126	18	RNP_1.765	medaka
233,622	19	RNP_1.765	medaka
204,815	19	RNP_1.765	medaka
159,528	20	RNP_1.765	medaka
207,981	20	RNP_1.765	medaka
243,098	1	RNP_24	medaka
225,982	1	RNP_24	medaka
208,87	2	RNP_24	medaka
221,388	2	RNP_24	medaka
236,128	3	RNP_24	medaka
225,429	3	RNP_24	medaka
245,082	4	RNP_24	medaka
235,973	4	RNP_24	medaka
237,795	5	RNP_24	medaka
236,009	5	RNP_24	medaka
223,41	6	RNP_24	medaka
237,785	6	RNP_24	medaka
240,774	7	RNP_24	medaka
238,232	7	RNP_24	medaka
249,892	8	RNP_24	medaka
244,171	8	RNP_24	medaka
243,937	9	RNP_24	medaka
228,861	9	RNP_24	medaka
184,381	10	RNP_24	medaka
228,547	10	RNP_24	medaka
248,147	11	RNP_24	medaka
246,816	11	RNP_24	medaka
253,659	12	RNP_24	medaka
227,201	12	RNP_24	medaka
251,302	13	RNP_24	medaka
230,054	13	RNP_24	medaka
234,983	14	RNP_24	medaka
233,017	14	RNP_24	medaka
240,435	15	RNP_24	medaka
240,794	15	RNP_24	medaka
250,244	16	RNP_24	medaka
248,935	16	RNP_24	medaka
240,711	17	RNP_24	medaka
246,771	17	RNP_24	medaka
171,727	18	RNP_24	medaka
148,854	18	RNP_24	medaka
244,999	19	RNP_24	medaka
232,665	19	RNP_24	medaka
223,705	1	RNP_5	medaka
244,015	1	RNP_5	medaka
231,653	2	RNP_5	medaka
211,412	2	RNP_5	medaka
204,791	3	RNP_5	medaka
180,431	3	RNP_5	medaka
229,72	4	RNP_5	medaka
226,751	4	RNP_5	medaka
227,781	5	RNP_5	medaka
215,048	5	RNP_5	medaka
217,414	6	RNP_5	medaka
189,575	6	RNP_5	medaka
218,733	7	RNP_5	medaka
205,079	7	RNP_5	medaka
225,315	8	RNP_5	medaka
209,114	8	RNP_5	medaka
228,362	9	RNP_5	medaka
243,023	9	RNP_5	medaka
178,983	10	RNP_5	medaka
196,175	10	RNP_5	medaka
176,551	11	RNP_5	medaka
212,186	11	RNP_5	medaka
34,571	12	RNP_5	medaka
72,577	12	RNP_5	medaka
231,519	13	RNP_5	medaka
239,019	13	RNP_5	medaka
241,713	1	zCas9	medaka
238,573	1	zCas9	medaka
200,328	2	zCas9	medaka
242,627	2	zCas9	medaka
209,169	3	zCas9	medaka
238,94	3	zCas9	medaka
190,252	4	zCas9	medaka
117,079	4	zCas9	medaka
118,153	5	zCas9	medaka
101,728	5	zCas9	medaka
183,621	6	zCas9	medaka
216,969	6	zCas9	medaka
55,741	7	zCas9	medaka
35,269	7	zCas9	medaka
143,468	8	zCas9	medaka
192,99	8	zCas9	medaka
175,912	9	zCas9	medaka
224,457	9	zCas9	medaka
183,081	10	zCas9	medaka
140,829	10	zCas9	medaka
203,453	11	zCas9	medaka
192,528	11	zCas9	medaka
0,095	12	zCas9	medaka
0,05	12	zCas9	medaka
5,735	13	zCas9	medaka
38,094	13	zCas9	medaka
221,568	14	zCas9	medaka
205,674	14	zCas9	medaka
13,738	15	zCas9	medaka
6,29	15	zCas9	medaka
0,055	16	zCas9	medaka
0	16	zCas9	medaka
13,954	17	zCas9	medaka
47,524	17	zCas9	medaka
224,369	18	zCas9	medaka
198,929	18	zCas9	medaka
55,288	19	zCas9	medaka
69,05	19	zCas9	medaka
25,394	20	zCas9	medaka
35,999	20	zCas9	medaka
6,727	21	zCas9	medaka
47,488	21	zCas9	medaka
195,229	22	zCas9	medaka
230,936	22	zCas9	medaka
211,059	23	zCas9	medaka
210,636	23	zCas9	medaka
199,445	24	zCas9	medaka
218,578	24	zCas9	medaka
17,145	25	zCas9	medaka
5,203	25	zCas9	medaka
102,844	26	zCas9	medaka
84,544	26	zCas9	medaka
0	27	zCas9	medaka
8,963	27	zCas9	medaka
10,662	28	zCas9	medaka
7,75	28	zCas9	medaka
0,848	29	zCas9	medaka
8,731	29	zCas9	medaka
76,798	30	zCas9	medaka
79,301	30	zCas9	medaka
222,376	31	zCas9	medaka
204,978	31	zCas9	medaka
215,883	32	zCas9	medaka
185,271	32	zCas9	medaka
231,896	33	zCas9	medaka
210,49	33	zCas9	medaka
32,022	34	zCas9	medaka
132,881	34	zCas9	medaka
6,724	35	zCas9	medaka
0,565	35	zCas9	medaka
199,508	36	zCas9	medaka
201,93	36	zCas9	medaka
124,479	37	zCas9	medaka
168,869	37	zCas9	medaka
4,471	38	zCas9	medaka
0	38	zCas9	medaka
203,353	39	zCas9	medaka
198,687	39	zCas9	medaka
20,527	40	zCas9	medaka
42,464	40	zCas9	medaka
232,09	41	zCas9	medaka
220,086	41	zCas9	medaka
148,881	42	zCas9	medaka
146,664	42	zCas9	medaka
0	43	zCas9	medaka
4,115	43	zCas9	medaka
86,394	44	zCas9	medaka
97,196	44	zCas9	medaka
179,372	45	zCas9	medaka
131,245	45	zCas9	medaka
222,334	46	zCas9	medaka
120,09	46	zCas9	medaka
114,9	47	zCas9	medaka
190,559	47	zCas9	medaka
184,323	48	zCas9	medaka
193,637	48	zCas9	medaka
13,914	49	zCas9	medaka
23,693	49	zCas9	medaka
172,941	50	zCas9	medaka
113,269	50	zCas9	medaka
26,196	51	zCas9	medaka
9,61	51	zCas9	medaka
174,899	52	zCas9	medaka
198,798	52	zCas9	medaka
186,255	53	zCas9	medaka
184,296	53	zCas9	medaka
5,358	54	zCas9	medaka
11,068	54	zCas9	medaka
11,26	55	zCas9	medaka
0	55	zCas9	medaka
1,819	56	zCas9	medaka
0	56	zCas9	medaka
42,801	57	zCas9	medaka
20,44	57	zCas9	medaka
176,575	58	zCas9	medaka
187,874	58	zCas9	medaka
163,661	59	zCas9	medaka
196,646	59	zCas9	medaka
182,846	60	zCas9	medaka
181,871	60	zCas9	medaka
218,803	61	zCas9	medaka
200,552	61	zCas9	medaka
223,974	62	zCas9	medaka
234,657	62	zCas9	medaka
213,434	63	zCas9	medaka
211,251	63	zCas9	medaka
225,014	64	zCas9	medaka
194,973	64	zCas9	medaka
195,21	65	zCas9	medaka
163,609	65	zCas9	medaka
230,247	66	zCas9	medaka
229,355	66	zCas9	medaka
192,909	67	zCas9	medaka
180,309	67	zCas9	medaka
192,706	68	zCas9	medaka
186,196	68	zCas9	medaka
175,854	69	zCas9	medaka
228,311	69	zCas9	medaka
116,71	70	zCas9	medaka
95,86	70	zCas9	medaka
19,006	71	zCas9	medaka
6,932	71	zCas9	medaka
134,344	72	zCas9	medaka
117,082	72	zCas9	medaka
24,928	73	zCas9	medaka
57,53	73	zCas9	medaka
134,639	74	zCas9	medaka
139,824	74	zCas9	medaka
80,942	75	zCas9	medaka
88,344	75	zCas9	medaka
94,082	76	zCas9	medaka
131,683	76	zCas9	medaka
1,731	77	zCas9	medaka
9,182	77	zCas9	medaka
4,387	78	zCas9	medaka
0,107	78	zCas9	medaka
234,774	79	zCas9	medaka
214,297	79	zCas9	medaka
20,281	80	zCas9	medaka
7,377	80	zCas9	medaka
133,858	81	zCas9	medaka
49,688	81	zCas9	medaka
192,789	82	zCas9	medaka
225,524	82	zCas9	medaka
95,981	83	zCas9	medaka
60,551	83	zCas9	medaka
189,718	84	zCas9	medaka
182,001	84	zCas9	medaka
106,355	85	zCas9	medaka
118,117	85	zCas9	medaka
185,848	86	zCas9	medaka
223,869	86	zCas9	medaka
0,322	1	control	medaka
1,123	1	control	medaka
1,03	2	control	medaka
13,771	2	control	medaka
1,433	3	control	medaka
0,289	3	control	medaka
4,88	4	control	medaka
0,565	4	control	medaka
0,358	5	control	medaka
4,188	5	control	medaka
2,087	6	control	medaka
1,772	6	control	medaka
3,341	7	control	medaka
5,276	7	control	medaka
2,81	8	control	medaka
0	8	control	medaka
1,567	9	control	medaka
0,181	9	control	medaka
13,016	10	control	medaka
0	10	control	medaka
7,327	11	control	medaka
0	11	control	medaka
1,3	12	control	medaka
0,645	12	control	medaka
1,35	13	control	medaka
0,617	13	control	medaka
3,167	14	control	medaka
0,204	14	control	medaka
0,701	15	control	medaka
0,321	15	control	medaka
0	16	control	medaka
0,289	16	control	medaka
1,791	17	control	medaka
4,552	17	control	medaka
0,928	18	control	medaka
0	18	control	medaka
0,865	19	control	medaka
0	19	control	medaka
0	20	control	medaka
0,232	20	control	medaka
1,084	21	control	medaka
0	21	control	medaka
0	22	control	medaka
0	22	control	medaka
3,092	23	control	medaka
0,337	23	control	medaka
6,506	24	control	medaka
7,951	24	control	medaka
1,278	25	control	medaka
3,472	25	control	medaka
1,019	26	control	medaka
6,479	26	control	medaka
1,902	27	control	medaka
0,232	27	control	medaka
0,051	28	control	medaka
0	28	control	medaka
0,247	29	control	medaka
4,358	29	control	medaka
1,355	30	control	medaka
0,2	30	control	medaka
0,282	31	control	medaka
0,063	31	control	medaka
0	32	control	medaka
0,549	32	control	medaka
5	33	control	medaka
1,809	33	control	medaka
0,132	34	control	medaka
7,895	34	control	medaka
0	35	control	medaka
1,187	35	control	medaka
9,144	36	control	medaka
6,109	36	control	medaka
0,536	37	control	medaka
0	37	control	medaka
8,877	38	control	medaka
0,214	38	control	medaka
8,262	39	control	medaka
0	39	control	medaka
0	40	control	medaka
0,441	40	control	medaka
2,358	41	control	medaka
0,482	41	control	medaka
0,182	42	control	medaka
0	42	control	medaka
0	43	control	medaka
0	43	control	medaka
1,822	44	control	medaka
0	44	control	medaka
0,93	45	control	medaka
0	45	control	medaka
0,818	46	control	medaka
0	46	control	medaka
0,549	47	control	medaka
0	47	control	medaka
0,113	48	control	medaka
0	48	control	medaka
7,712	49	control	medaka
0,195	49	control	medaka
0	50	control	medaka
0	50	control	medaka
3,457	51	control	medaka
0,307	51	control	medaka
0	52	control	medaka
0	52	control	medaka
1,567	53	control	medaka
0	53	control	medaka
0	54	control	medaka
1,082	54	control	medaka
0,122	55	control	medaka
0	55	control	medaka
0,248	56	control	medaka
1,206	56	control	medaka
0	57	control	medaka
4,03	57	control	medaka
1,081	58	control	medaka
0	58	control	medaka
0	59	control	medaka
0	59	control	medaka
0	60	control	medaka
0,422	60	control	medaka
3,704	61	control	medaka
1,225	61	control	medaka
0	62	control	medaka
0	62	control	medaka
0,245	63	control	medaka
9,413	63	control	medaka
4,451	1	control	zebrafish
2,704	1	control	zebrafish
3,291	2	control	zebrafish
6,115	2	control	zebrafish
3,257	3	control	zebrafish
0,401	3	control	zebrafish
2,026	4	control	zebrafish
6,964	4	control	zebrafish
15,418	5	control	zebrafish
23,54	5	control	zebrafish
6,83	6	control	zebrafish
5,332	6	control	zebrafish
5,848	7	control	zebrafish
4,588	7	control	zebrafish
13,479	8	control	zebrafish
15	8	control	zebrafish
1,463	9	control	zebrafish
7,477	9	control	zebrafish
34,915	10	control	zebrafish
8,217	10	control	zebrafish
2,195	11	control	zebrafish
4,665	11	control	zebrafish
50,247	12	control	zebrafish
47,128	12	control	zebrafish
19,16	13	control	zebrafish
9,259	13	control	zebrafish
11,771	14	control	zebrafish
12,778	14	control	zebrafish
1,362	15	control	zebrafish
0,433	15	control	zebrafish
9,013	16	control	zebrafish
4,751	16	control	zebrafish
7,162	17	control	zebrafish
7,672	17	control	zebrafish
3,935	18	control	zebrafish
0,735	18	control	zebrafish
18,65	19	control	zebrafish
14,096	19	control	zebrafish
5,574	20	control	zebrafish
6,675	20	control	zebrafish
11,49	21	control	zebrafish
21,026	21	control	zebrafish
0	22	control	zebrafish
1,539	22	control	zebrafish
3,192	23	control	zebrafish
1,787	23	control	zebrafish
6,739	24	control	zebrafish
0,862	24	control	zebrafish
14,642	25	control	zebrafish
15,461	25	control	zebrafish
15,455	26	control	zebrafish
11,779	26	control	zebrafish
34,365	27	control	zebrafish
44,433	27	control	zebrafish
2,115	28	control	zebrafish
2,007	28	control	zebrafish
8,938	29	control	zebrafish
3,22	29	control	zebrafish
4,941	30	control	zebrafish
4,128	30	control	zebrafish
3,927	31	control	zebrafish
4,755	31	control	zebrafish
16,534	32	control	zebrafish
8,168	32	control	zebrafish
0	33	control	zebrafish
0,174	33	control	zebrafish
2,476	34	control	zebrafish
0	34	control	zebrafish
0,578	35	control	zebrafish
3,922	35	control	zebrafish
0	36	control	zebrafish
0,993	36	control	zebrafish
1,493	37	control	zebrafish
0	37	control	zebrafish
5,784	38	control	zebrafish
3,838	38	control	zebrafish
3,462	39	control	zebrafish
2,679	39	control	zebrafish
5,019	40	control	zebrafish
2,205	40	control	zebrafish
2,599	41	control	zebrafish
0,168	41	control	zebrafish
14,069	42	control	zebrafish
7,202	42	control	zebrafish
36,075	43	control	zebrafish
16,092	43	control	zebrafish
14,083	44	control	zebrafish
11,027	44	control	zebrafish
3,509	45	control	zebrafish
3,351	45	control	zebrafish
4,342	46	control	zebrafish
5,449	46	control	zebrafish
1,643	47	control	zebrafish
0	47	control	zebrafish
21,182	48	control	zebrafish
19,891	48	control	zebrafish
2,154	49	control	zebrafish
5,506	49	control	zebrafish
6,668	50	control	zebrafish
8,825	50	control	zebrafish
0,645	51	control	zebrafish
3,099	51	control	zebrafish
9,233	52	control	zebrafish
9,08	52	control	zebrafish
9,398	53	control	zebrafish
7,105	53	control	zebrafish
2,848	54	control	zebrafish
5,729	54	control	zebrafish
18,802	55	control	zebrafish
19,506	55	control	zebrafish
8,77	56	control	zebrafish
0,426	56	control	zebrafish
6,781	57	control	zebrafish
26,372	57	control	zebrafish
23,619	58	control	zebrafish
22,631	58	control	zebrafish
2,033	59	control	zebrafish
5,275	59	control	zebrafish
0,644	60	control	zebrafish
1,834	60	control	zebrafish
19,4	61	control	zebrafish
5,212	61	control	zebrafish
54,574	62	control	zebrafish
39,312	62	control	zebrafish
8,807	63	control	zebrafish
8,993	63	control	zebrafish
5,909	64	control	zebrafish
4,705	64	control	zebrafish
9,153	65	control	zebrafish
11,565	65	control	zebrafish
55,606	66	control	zebrafish
37,26	66	control	zebrafish
0	67	control	zebrafish
0,831	67	control	zebrafish
5,432	68	control	zebrafish
6,066	68	control	zebrafish
49,563	69	control	zebrafish
23,28	69	control	zebrafish
34,645	70	control	zebrafish
22,696	70	control	zebrafish
0,958	71	control	zebrafish
3,73	71	control	zebrafish
3,771	72	control	zebrafish
10,945	72	control	zebrafish
0,34	73	control	zebrafish
6,116	73	control	zebrafish
2,869	74	control	zebrafish
5,119	74	control	zebrafish
9,09	75	control	zebrafish
1,916	75	control	zebrafish
53,328	76	control	zebrafish
22,54	76	control	zebrafish
27,609	77	control	zebrafish
10,495	77	control	zebrafish
6,607	78	control	zebrafish
3,489	78	control	zebrafish
1,007	79	control	zebrafish
10,903	79	control	zebrafish
10,443	80	control	zebrafish
8,016	80	control	zebrafish
10,42	81	control	zebrafish
11,849	81	control	zebrafish
4,041	82	control	zebrafish
7,133	82	control	zebrafish
1,672	83	control	zebrafish
2,138	83	control	zebrafish
14,34	84	control	zebrafish
24,101	84	control	zebrafish
7,864	85	control	zebrafish
7,195	85	control	zebrafish
4,799	86	control	zebrafish
1,137	86	control	zebrafish
47,542	87	control	zebrafish
4,943	87	control	zebrafish
2,01	88	control	zebrafish
5,481	88	control	zebrafish
5,858	89	control	zebrafish
0,227	89	control	zebrafish
3,117	90	control	zebrafish
0,796	90	control	zebrafish
4,143	91	control	zebrafish
0,359	91	control	zebrafish
0	92	control	zebrafish
1,029	92	control	zebrafish
0	93	control	zebrafish
0	93	control	zebrafish
2,839	94	control	zebrafish
5,631	94	control	zebrafish
3,177	95	control	zebrafish
1,804	95	control	zebrafish
5,114	96	control	zebrafish
1,399	96	control	zebrafish
1,538	97	control	zebrafish
1,128	97	control	zebrafish
1,253	98	control	zebrafish
3,814	98	control	zebrafish
2,679	99	control	zebrafish
0	99	control	zebrafish
1,064	100	control	zebrafish
0,272	100	control	zebrafish
2,804	101	control	zebrafish
3,984	101	control	zebrafish
62,414	102	control	zebrafish
57,002	102	control	zebrafish
5,922	103	control	zebrafish
7,773	103	control	zebrafish
0,113	104	control	zebrafish
0,112	104	control	zebrafish
16,566	105	control	zebrafish
28,215	105	control	zebrafish
3,269	106	control	zebrafish
2,083	106	control	zebrafish
255	1	heiCas9	zebrafish
249,837	1	heiCas9	zebrafish
249,043	2	heiCas9	zebrafish
255	2	heiCas9	zebrafish
255	3	heiCas9	zebrafish
237,756	3	heiCas9	zebrafish
254,842	4	heiCas9	zebrafish
255	4	heiCas9	zebrafish
255	5	heiCas9	zebrafish
255	5	heiCas9	zebrafish
232,834	6	heiCas9	zebrafish
238,782	6	heiCas9	zebrafish
255	7	heiCas9	zebrafish
255	7	heiCas9	zebrafish
255	8	heiCas9	zebrafish
254,051	8	heiCas9	zebrafish
76,129	9	heiCas9	zebrafish
86,227	9	heiCas9	zebrafish
225,577	10	heiCas9	zebrafish
255	10	heiCas9	zebrafish
253,525	11	heiCas9	zebrafish
255	11	heiCas9	zebrafish
255	12	heiCas9	zebrafish
255	12	heiCas9	zebrafish
255	13	heiCas9	zebrafish
255	13	heiCas9	zebrafish
65,664	14	heiCas9	zebrafish
93,215	14	heiCas9	zebrafish
255	15	heiCas9	zebrafish
255	15	heiCas9	zebrafish
255	16	heiCas9	zebrafish
254,929	16	heiCas9	zebrafish
255	17	heiCas9	zebrafish
254,618	17	heiCas9	zebrafish
255	18	heiCas9	zebrafish
255	18	heiCas9	zebrafish
223,305	19	heiCas9	zebrafish
175,26	19	heiCas9	zebrafish
255	20	heiCas9	zebrafish
254,733	20	heiCas9	zebrafish
184,154	21	heiCas9	zebrafish
241,881	21	heiCas9	zebrafish
255	22	heiCas9	zebrafish
250,929	22	heiCas9	zebrafish
255	23	heiCas9	zebrafish
255	23	heiCas9	zebrafish
253,199	24	heiCas9	zebrafish
255	24	heiCas9	zebrafish
255	25	heiCas9	zebrafish
255	25	heiCas9	zebrafish
255	26	heiCas9	zebrafish
255	26	heiCas9	zebrafish
255	27	heiCas9	zebrafish
255	27	heiCas9	zebrafish
146,306	28	heiCas9	zebrafish
150,812	28	heiCas9	zebrafish
255	29	heiCas9	zebrafish
243,347	29	heiCas9	zebrafish
255	30	heiCas9	zebrafish
255	30	heiCas9	zebrafish
255	31	heiCas9	zebrafish
255	31	heiCas9	zebrafish
240,599	32	heiCas9	zebrafish
254,544	32	heiCas9	zebrafish
255	33	heiCas9	zebrafish
255	33	heiCas9	zebrafish
255	34	heiCas9	zebrafish
241,579	34	heiCas9	zebrafish
255	35	heiCas9	zebrafish
255	35	heiCas9	zebrafish
111,545	36	heiCas9	zebrafish
107,286	36	heiCas9	zebrafish
127,457	37	heiCas9	zebrafish
221,712	37	heiCas9	zebrafish
253,776	38	heiCas9	zebrafish
237,007	38	heiCas9	zebrafish
193,533	39	heiCas9	zebrafish
167,192	39	heiCas9	zebrafish
255	40	heiCas9	zebrafish
248,072	40	heiCas9	zebrafish
255	41	heiCas9	zebrafish
252,514	41	heiCas9	zebrafish
255	42	heiCas9	zebrafish
253,241	42	heiCas9	zebrafish
196,803	43	heiCas9	zebrafish
228,1	43	heiCas9	zebrafish
229,562	44	heiCas9	zebrafish
255	44	heiCas9	zebrafish
199,716	45	heiCas9	zebrafish
196,677	45	heiCas9	zebrafish
182,64	46	heiCas9	zebrafish
253,847	46	heiCas9	zebrafish
246,637	47	heiCas9	zebrafish
255	47	heiCas9	zebrafish
255	48	heiCas9	zebrafish
255	48	heiCas9	zebrafish
250,628	49	heiCas9	zebrafish
255	49	heiCas9	zebrafish
255	50	heiCas9	zebrafish
255	50	heiCas9	zebrafish
198,993	51	heiCas9	zebrafish
254,909	51	heiCas9	zebrafish
255	52	heiCas9	zebrafish
243,008	52	heiCas9	zebrafish
137,601	53	heiCas9	zebrafish
144,575	53	heiCas9	zebrafish
253,312	54	heiCas9	zebrafish
239,849	54	heiCas9	zebrafish
254,64	55	heiCas9	zebrafish
241,458	55	heiCas9	zebrafish
183,764	56	heiCas9	zebrafish
244,601	56	heiCas9	zebrafish
255	57	heiCas9	zebrafish
255	57	heiCas9	zebrafish
239,133	58	heiCas9	zebrafish
192,821	58	heiCas9	zebrafish
254,274	59	heiCas9	zebrafish
254,93	59	heiCas9	zebrafish
228,521	60	heiCas9	zebrafish
231,336	60	heiCas9	zebrafish
255	61	heiCas9	zebrafish
255	61	heiCas9	zebrafish
253,201	62	heiCas9	zebrafish
255	62	heiCas9	zebrafish
242,019	63	heiCas9	zebrafish
254,581	63	heiCas9	zebrafish
244,378	64	heiCas9	zebrafish
214,515	64	heiCas9	zebrafish
249,788	65	heiCas9	zebrafish
254,168	65	heiCas9	zebrafish
255	66	heiCas9	zebrafish
255	66	heiCas9	zebrafish
254,431	67	heiCas9	zebrafish
255	67	heiCas9	zebrafish
254,582	68	heiCas9	zebrafish
254,591	68	heiCas9	zebrafish
236,484	69	heiCas9	zebrafish
255	69	heiCas9	zebrafish
254,908	70	heiCas9	zebrafish
255	70	heiCas9	zebrafish
255	71	heiCas9	zebrafish
255	71	heiCas9	zebrafish
232,702	72	heiCas9	zebrafish
185,779	72	heiCas9	zebrafish
243,811	73	heiCas9	zebrafish
255	73	heiCas9	zebrafish
37,068	74	heiCas9	zebrafish
33,111	74	heiCas9	zebrafish
255	75	heiCas9	zebrafish
255	75	heiCas9	zebrafish
90,818	76	heiCas9	zebrafish
88,494	76	heiCas9	zebrafish
205,773	77	heiCas9	zebrafish
254,912	77	heiCas9	zebrafish
255	78	heiCas9	zebrafish
255	78	heiCas9	zebrafish
114,613	1	zCas9	zebrafish
26,509	1	zCas9	zebrafish
16,125	2	zCas9	zebrafish
9,242	2	zCas9	zebrafish
30,719	3	zCas9	zebrafish
18,034	3	zCas9	zebrafish
9,05	4	zCas9	zebrafish
17,643	4	zCas9	zebrafish
14,009	5	zCas9	zebrafish
10,636	5	zCas9	zebrafish
9,048	6	zCas9	zebrafish
11,525	6	zCas9	zebrafish
15,993	7	zCas9	zebrafish
21,031	7	zCas9	zebrafish
16,526	8	zCas9	zebrafish
14,69	8	zCas9	zebrafish
55,194	9	zCas9	zebrafish
45,352	9	zCas9	zebrafish
6,222	10	zCas9	zebrafish
164,861	10	zCas9	zebrafish
64,968	11	zCas9	zebrafish
9,91	11	zCas9	zebrafish
8,251	12	zCas9	zebrafish
11,103	12	zCas9	zebrafish
17,959	13	zCas9	zebrafish
18,469	13	zCas9	zebrafish
3,745	14	zCas9	zebrafish
33,034	14	zCas9	zebrafish
75,76	15	zCas9	zebrafish
73,633	15	zCas9	zebrafish
56,519	16	zCas9	zebrafish
2,214	16	zCas9	zebrafish
4,28	17	zCas9	zebrafish
38,571	17	zCas9	zebrafish
23,811	18	zCas9	zebrafish
18,349	18	zCas9	zebrafish
31,129	19	zCas9	zebrafish
49,911	19	zCas9	zebrafish
39,387	20	zCas9	zebrafish
6,869	20	zCas9	zebrafish
15,852	21	zCas9	zebrafish
18,302	21	zCas9	zebrafish
4,247	22	zCas9	zebrafish
70,003	22	zCas9	zebrafish
23,225	23	zCas9	zebrafish
4,523	23	zCas9	zebrafish
15,457	24	zCas9	zebrafish
34,07	24	zCas9	zebrafish
31,511	25	zCas9	zebrafish
25,001	25	zCas9	zebrafish
17,322	26	zCas9	zebrafish
5,883	26	zCas9	zebrafish
11,199	27	zCas9	zebrafish
94,485	27	zCas9	zebrafish
50,948	28	zCas9	zebrafish
16,082	28	zCas9	zebrafish
12,696	29	zCas9	zebrafish
4,899	29	zCas9	zebrafish
33,937	30	zCas9	zebrafish
31,9	30	zCas9	zebrafish
28,466	31	zCas9	zebrafish
42,82	31	zCas9	zebrafish
20,72	32	zCas9	zebrafish
11,738	32	zCas9	zebrafish
42,871	33	zCas9	zebrafish
44,352	33	zCas9	zebrafish
44,944	34	zCas9	zebrafish
14,765	34	zCas9	zebrafish
12,607	35	zCas9	zebrafish
113,559	35	zCas9	zebrafish
20,104	36	zCas9	zebrafish
59,154	36	zCas9	zebrafish
51,094	37	zCas9	zebrafish
34,676	37	zCas9	zebrafish
9,991	38	zCas9	zebrafish
195,015	38	zCas9	zebrafish
153,803	39	zCas9	zebrafish
66,568	39	zCas9	zebrafish
56,719	40	zCas9	zebrafish
5,257	40	zCas9	zebrafish
23,57	41	zCas9	zebrafish
69,459	41	zCas9	zebrafish
53,994	42	zCas9	zebrafish
36,27	42	zCas9	zebrafish
23,762	43	zCas9	zebrafish
30,302	43	zCas9	zebrafish
6,651	44	zCas9	zebrafish
21,377	44	zCas9	zebrafish
28,69	45	zCas9	zebrafish
41,478	45	zCas9	zebrafish
37,848	46	zCas9	zebrafish
10,03	46	zCas9	zebrafish
5,139	47	zCas9	zebrafish
9,031	47	zCas9	zebrafish
14,158	48	zCas9	zebrafish
0,85	48	zCas9	zebrafish
15,035	49	zCas9	zebrafish
13,278	49	zCas9	zebrafish
12,687	50	zCas9	zebrafish
33,83	50	zCas9	zebrafish
13,665	51	zCas9	zebrafish
6,379	51	zCas9	zebrafish
0	52	zCas9	zebrafish
24,86	52	zCas9	zebrafish
4,875	53	zCas9	zebrafish
19,619	53	zCas9	zebrafish
12,401	54	zCas9	zebrafish
97,128	54	zCas9	zebrafish
23,117	55	zCas9	zebrafish
33,338	55	zCas9	zebrafish
2,144	56	zCas9	zebrafish
31,913	56	zCas9	zebrafish
109,573	57	zCas9	zebrafish
17,279	57	zCas9	zebrafish
15,335	58	zCas9	zebrafish
21,676	58	zCas9	zebrafish
21,067	59	zCas9	zebrafish
43,645	59	zCas9	zebrafish
64,851	60	zCas9	zebrafish
8,4	60	zCas9	zebrafish
2,597	61	zCas9	zebrafish
3,553	61	zCas9	zebrafish
1,961	62	zCas9	zebrafish
7,433	62	zCas9	zebrafish
5,067	63	zCas9	zebrafish
7,776	63	zCas9	zebrafish
3,344	64	zCas9	zebrafish
0,827	64	zCas9	zebrafish
0,62	65	zCas9	zebrafish
0	65	zCas9	zebrafish
0,306	66	zCas9	zebrafish
11,508	66	zCas9	zebrafish
11,197	67	zCas9	zebrafish
15,953	67	zCas9	zebrafish
15,559	68	zCas9	zebrafish
14,68	68	zCas9	zebrafish
0,187	69	zCas9	zebrafish
12,383	69	zCas9	zebrafish
1,097	70	zCas9	zebrafish
0,096	70	zCas9	zebrafish
3,286	71	zCas9	zebrafish
26,355	71	zCas9	zebrafish
18,243	72	zCas9	zebrafish
15,577	72	zCas9	zebrafish
0,455	73	zCas9	zebrafish
28,7	73	zCas9	zebrafish
23,912	74	zCas9	zebrafish
6,652	74	zCas9	zebrafish
2,81	75	zCas9	zebrafish
0,668	75	zCas9	zebrafish
3,218	76	zCas9	zebrafish
0,121	76	zCas9	zebrafish
0	77	zCas9	zebrafish
0,248	77	zCas9	zebrafish
0	78	zCas9	zebrafish
4,676	78	zCas9	zebrafish
18,672	79	zCas9	zebrafish
34,059	79	zCas9	zebrafish
1,201	80	zCas9	zebrafish
0	80	zCas9	zebrafish
4,686	81	zCas9	zebrafish
2,986	81	zCas9	zebrafish
0,58	82	zCas9	zebrafish
0	82	zCas9	zebrafish
1,828	83	zCas9	zebrafish
5,833	83	zCas9	zebrafish
4,338	84	zCas9	zebrafish
3,576	84	zCas9	zebrafish
17,301	85	zCas9	zebrafish
4,803	85	zCas9	zebrafish
4,84	86	zCas9	zebrafish
0,342	86	zCas9	zebrafish
6,349	87	zCas9	zebrafish
0,876	87	zCas9	zebrafish
0,104	88	zCas9	zebrafish
0	88	zCas9	zebrafish
0	89	zCas9	zebrafish
2,018	89	zCas9	zebrafish
38,554	90	zCas9	zebrafish
60,626	90	zCas9	zebrafish
10,397	91	zCas9	zebrafish
5,773	91	zCas9	zebrafish
0,806	92	zCas9	zebrafish
40,415	92	zCas9	zebrafish
0,601	93	zCas9	zebrafish
0,719	93	zCas9	zebrafish
1,682	94	zCas9	zebrafish
24,217	94	zCas9	zebrafish
2,933	95	zCas9	zebrafish
24,455	95	zCas9	zebrafish
