# Supplementary material for: Boosting targeted genome editing using the hei-tag
Source: eLife. 2022 Mar 25;11:e70558. doi: 10.7554/eLife.70558 (PMC9068219; doi:10.7554/eLife.70558)
Supplement: Figure 1—figure supplement 1—source data 1. [file elife-70558-fig1-figsupp1-data1.csv]

Mean	embryo	injected	species
25,091	1	JDS246-Cas9	medaka
27,854	1	JDS246-Cas9	medaka
27,852	2	JDS246-Cas9	medaka
53,295	2	JDS246-Cas9	medaka
2,082	3	JDS246-Cas9	medaka
4,331	3	JDS246-Cas9	medaka
4,821	4	JDS246-Cas9	medaka
1,018	4	JDS246-Cas9	medaka
1,675	5	JDS246-Cas9	medaka
1,012	5	JDS246-Cas9	medaka
6,718	6	JDS246-Cas9	medaka
8,365	6	JDS246-Cas9	medaka
0,407	7	JDS246-Cas9	medaka
47,765	7	JDS246-Cas9	medaka
3,273	8	JDS246-Cas9	medaka
0,191	8	JDS246-Cas9	medaka
19,498	9	JDS246-Cas9	medaka
36,278	9	JDS246-Cas9	medaka
9,522	10	JDS246-Cas9	medaka
21,461	10	JDS246-Cas9	medaka
3,516	11	JDS246-Cas9	medaka
58,726	11	JDS246-Cas9	medaka
8,335	12	JDS246-Cas9	medaka
15,568	12	JDS246-Cas9	medaka
11,444	13	JDS246-Cas9	medaka
18,854	13	JDS246-Cas9	medaka
2,791	14	JDS246-Cas9	medaka
8,167	14	JDS246-Cas9	medaka
14,856	15	JDS246-Cas9	medaka
15,429	15	JDS246-Cas9	medaka
1,149	16	JDS246-Cas9	medaka
5,917	16	JDS246-Cas9	medaka
10,864	17	JDS246-Cas9	medaka
23,41	17	JDS246-Cas9	medaka
9,407	18	JDS246-Cas9	medaka
41,7	18	JDS246-Cas9	medaka
2,947	19	JDS246-Cas9	medaka
27,774	19	JDS246-Cas9	medaka
0,564	20	JDS246-Cas9	medaka
4,008	20	JDS246-Cas9	medaka
40,511	21	JDS246-Cas9	medaka
23,343	21	JDS246-Cas9	medaka
4,718	22	JDS246-Cas9	medaka
10,676	22	JDS246-Cas9	medaka
20,978	23	JDS246-Cas9	medaka
16,821	23	JDS246-Cas9	medaka
46,531	24	JDS246-Cas9	medaka
88,906	24	JDS246-Cas9	medaka
4,717	25	JDS246-Cas9	medaka
4,907	25	JDS246-Cas9	medaka
17,174	26	JDS246-Cas9	medaka
59,596	26	JDS246-Cas9	medaka
7,897	27	JDS246-Cas9	medaka
11,043	27	JDS246-Cas9	medaka
8,373	28	JDS246-Cas9	medaka
8,641	28	JDS246-Cas9	medaka
12,119	29	JDS246-Cas9	medaka
23,558	29	JDS246-Cas9	medaka
8,033	30	JDS246-Cas9	medaka
39,784	30	JDS246-Cas9	medaka
22,619	31	JDS246-Cas9	medaka
14,776	31	JDS246-Cas9	medaka
46,884	32	JDS246-Cas9	medaka
94,614	32	JDS246-Cas9	medaka
0,209	33	JDS246-Cas9	medaka
21,614	33	JDS246-Cas9	medaka
12,507	34	JDS246-Cas9	medaka
49,08	34	JDS246-Cas9	medaka
0,555	35	JDS246-Cas9	medaka
7,029	35	JDS246-Cas9	medaka
5,64	36	JDS246-Cas9	medaka
1,648	36	JDS246-Cas9	medaka
8,795	37	JDS246-Cas9	medaka
15,158	37	JDS246-Cas9	medaka
24,793	38	JDS246-Cas9	medaka
47,758	38	JDS246-Cas9	medaka
42,207	39	JDS246-Cas9	medaka
78,585	39	JDS246-Cas9	medaka
10,515	40	JDS246-Cas9	medaka
22,466	40	JDS246-Cas9	medaka
3,24	41	JDS246-Cas9	medaka
8,113	41	JDS246-Cas9	medaka
27,118	42	JDS246-Cas9	medaka
33,149	42	JDS246-Cas9	medaka
16,428	43	JDS246-Cas9	medaka
22,876	43	JDS246-Cas9	medaka
112,254	44	JDS246-Cas9	medaka
115,535	44	JDS246-Cas9	medaka
0,459	45	JDS246-Cas9	medaka
0	45	JDS246-Cas9	medaka
52,573	46	JDS246-Cas9	medaka
74,433	46	JDS246-Cas9	medaka
133,936	47	JDS246-Cas9	medaka
118,001	47	JDS246-Cas9	medaka
129,251	48	JDS246-Cas9	medaka
129,669	48	JDS246-Cas9	medaka
46,705	49	JDS246-Cas9	medaka
42,62	49	JDS246-Cas9	medaka
8,405	50	JDS246-Cas9	medaka
7,562	50	JDS246-Cas9	medaka
2,422	51	JDS246-Cas9	medaka
16,146	51	JDS246-Cas9	medaka
6,565	52	JDS246-Cas9	medaka
21,552	52	JDS246-Cas9	medaka
18,266	53	JDS246-Cas9	medaka
46,038	53	JDS246-Cas9	medaka
50,163	54	JDS246-Cas9	medaka
56,208	54	JDS246-Cas9	medaka
77,906	55	JDS246-Cas9	medaka
114,243	55	JDS246-Cas9	medaka
13,892	56	JDS246-Cas9	medaka
59,21	56	JDS246-Cas9	medaka
37,52	57	JDS246-Cas9	medaka
5,337	57	JDS246-Cas9	medaka
5,321	58	JDS246-Cas9	medaka
70,587	58	JDS246-Cas9	medaka
124,998	59	JDS246-Cas9	medaka
167,036	59	JDS246-Cas9	medaka
4,858	60	JDS246-Cas9	medaka
4,568	60	JDS246-Cas9	medaka
65,58	61	JDS246-Cas9	medaka
64,302	61	JDS246-Cas9	medaka
69,217	62	JDS246-Cas9	medaka
98,702	62	JDS246-Cas9	medaka
24,435	63	JDS246-Cas9	medaka
56,198	63	JDS246-Cas9	medaka
13,635	64	JDS246-Cas9	medaka
12,584	64	JDS246-Cas9	medaka
156,978	65	JDS246-Cas9	medaka
141,275	65	JDS246-Cas9	medaka
36,813	66	JDS246-Cas9	medaka
40,191	66	JDS246-Cas9	medaka
31,275	67	JDS246-Cas9	medaka
17,918	67	JDS246-Cas9	medaka
14,632	68	JDS246-Cas9	medaka
15,644	68	JDS246-Cas9	medaka
18,08	69	JDS246-Cas9	medaka
7,735	69	JDS246-Cas9	medaka
71,985	70	JDS246-Cas9	medaka
105,599	70	JDS246-Cas9	medaka
15,306	71	JDS246-Cas9	medaka
80,741	71	JDS246-Cas9	medaka
58,303	72	JDS246-Cas9	medaka
71,655	72	JDS246-Cas9	medaka
30,415	73	JDS246-Cas9	medaka
76,423	73	JDS246-Cas9	medaka
82,155	74	JDS246-Cas9	medaka
147,366	74	JDS246-Cas9	medaka
144,192	75	JDS246-Cas9	medaka
94,423	75	JDS246-Cas9	medaka
23,705	76	JDS246-Cas9	medaka
9,672	76	JDS246-Cas9	medaka
50,531	77	JDS246-Cas9	medaka
106,523	77	JDS246-Cas9	medaka
14,693	78	JDS246-Cas9	medaka
13,346	78	JDS246-Cas9	medaka
152,418	79	JDS246-Cas9	medaka
159,453	79	JDS246-Cas9	medaka
25,208	80	JDS246-Cas9	medaka
37,418	80	JDS246-Cas9	medaka
99,602	81	JDS246-Cas9	medaka
130,905	81	JDS246-Cas9	medaka
44,871	82	JDS246-Cas9	medaka
34,117	82	JDS246-Cas9	medaka
4,476	83	JDS246-Cas9	medaka
5,602	83	JDS246-Cas9	medaka
15,046	84	JDS246-Cas9	medaka
27,026	84	JDS246-Cas9	medaka
2,511	85	JDS246-Cas9	medaka
2,877	85	JDS246-Cas9	medaka
10,961	86	JDS246-Cas9	medaka
10,053	86	JDS246-Cas9	medaka
52,452	87	JDS246-Cas9	medaka
117,63	87	JDS246-Cas9	medaka
94,337	88	JDS246-Cas9	medaka
87,503	88	JDS246-Cas9	medaka
5,372	89	JDS246-Cas9	medaka
0,83	89	JDS246-Cas9	medaka
1,778	90	JDS246-Cas9	medaka
20,876	90	JDS246-Cas9	medaka
20,993	91	JDS246-Cas9	medaka
30,38	91	JDS246-Cas9	medaka
3,08	92	JDS246-Cas9	medaka
8,901	92	JDS246-Cas9	medaka
13,615	93	JDS246-Cas9	medaka
23,448	93	JDS246-Cas9	medaka
19,249	94	JDS246-Cas9	medaka
88,368	94	JDS246-Cas9	medaka
14,314	95	JDS246-Cas9	medaka
42,943	95	JDS246-Cas9	medaka
86,777	96	JDS246-Cas9	medaka
89,676	96	JDS246-Cas9	medaka
31,182	97	JDS246-Cas9	medaka
47,36	97	JDS246-Cas9	medaka
31,201	98	JDS246-Cas9	medaka
87,876	98	JDS246-Cas9	medaka
22,872	99	JDS246-Cas9	medaka
34,785	99	JDS246-Cas9	medaka
95,674	100	JDS246-Cas9	medaka
110,623	100	JDS246-Cas9	medaka
20,841	101	JDS246-Cas9	medaka
40,856	101	JDS246-Cas9	medaka
93,179	102	JDS246-Cas9	medaka
175,046	102	JDS246-Cas9	medaka
104,995	103	JDS246-Cas9	medaka
67,303	103	JDS246-Cas9	medaka
31,057	104	JDS246-Cas9	medaka
65,76	104	JDS246-Cas9	medaka
52,039	105	JDS246-Cas9	medaka
66,886	105	JDS246-Cas9	medaka
96,253	106	JDS246-Cas9	medaka
85,029	106	JDS246-Cas9	medaka
55,52	107	JDS246-Cas9	medaka
159,125	107	JDS246-Cas9	medaka
51,461	108	JDS246-Cas9	medaka
102,695	108	JDS246-Cas9	medaka
63,518	109	JDS246-Cas9	medaka
84,85	109	JDS246-Cas9	medaka
17,981	110	JDS246-Cas9	medaka
46,119	110	JDS246-Cas9	medaka
19,261	111	JDS246-Cas9	medaka
13,979	111	JDS246-Cas9	medaka
25,362	112	JDS246-Cas9	medaka
16,292	112	JDS246-Cas9	medaka
38,405	113	JDS246-Cas9	medaka
95,711	113	JDS246-Cas9	medaka
40,15	114	JDS246-Cas9	medaka
24,996	114	JDS246-Cas9	medaka
28,714	115	JDS246-Cas9	medaka
25,694	115	JDS246-Cas9	medaka
32,138	116	JDS246-Cas9	medaka
37,973	116	JDS246-Cas9	medaka
10,868	117	JDS246-Cas9	medaka
9,434	117	JDS246-Cas9	medaka
119,459	118	JDS246-Cas9	medaka
41,566	118	JDS246-Cas9	medaka
132,914	119	JDS246-Cas9	medaka
100,528	119	JDS246-Cas9	medaka
64,637	120	JDS246-Cas9	medaka
77,958	120	JDS246-Cas9	medaka
19,953	121	JDS246-Cas9	medaka
70,057	121	JDS246-Cas9	medaka
40,858	122	JDS246-Cas9	medaka
41,435	122	JDS246-Cas9	medaka
8,358	123	JDS246-Cas9	medaka
18,9	123	JDS246-Cas9	medaka
7,842	124	JDS246-Cas9	medaka
15,928	124	JDS246-Cas9	medaka
41,886	125	JDS246-Cas9	medaka
88,488	125	JDS246-Cas9	medaka
30,106	126	JDS246-Cas9	medaka
47,874	126	JDS246-Cas9	medaka
15,55	127	JDS246-Cas9	medaka
12,077	127	JDS246-Cas9	medaka
130,373	128	JDS246-Cas9	medaka
146,648	128	JDS246-Cas9	medaka
67,532	129	JDS246-Cas9	medaka
56,021	129	JDS246-Cas9	medaka
28,407	130	JDS246-Cas9	medaka
24,757	130	JDS246-Cas9	medaka
61,554	131	JDS246-Cas9	medaka
131,65	131	JDS246-Cas9	medaka
14,742	132	JDS246-Cas9	medaka
40,049	132	JDS246-Cas9	medaka
7,094	133	JDS246-Cas9	medaka
2,817	133	JDS246-Cas9	medaka
0,583	134	JDS246-Cas9	medaka
1,605	134	JDS246-Cas9	medaka
55,71	135	JDS246-Cas9	medaka
42,252	135	JDS246-Cas9	medaka
20,234	136	JDS246-Cas9	medaka
5,468	136	JDS246-Cas9	medaka
1,615	137	JDS246-Cas9	medaka
5,368	137	JDS246-Cas9	medaka
44,294	138	JDS246-Cas9	medaka
40,575	138	JDS246-Cas9	medaka
10,657	139	JDS246-Cas9	medaka
10,946	139	JDS246-Cas9	medaka
44,813	140	JDS246-Cas9	medaka
53,844	140	JDS246-Cas9	medaka
1,144	141	JDS246-Cas9	medaka
26,31	141	JDS246-Cas9	medaka
1,827	142	JDS246-Cas9	medaka
0	142	JDS246-Cas9	medaka
11,657	143	JDS246-Cas9	medaka
5,94	143	JDS246-Cas9	medaka
13,506	144	JDS246-Cas9	medaka
16,114	144	JDS246-Cas9	medaka
1,394	145	JDS246-Cas9	medaka
12,297	145	JDS246-Cas9	medaka
10,162	146	JDS246-Cas9	medaka
4,684	146	JDS246-Cas9	medaka
10,903	147	JDS246-Cas9	medaka
5,158	147	JDS246-Cas9	medaka
0,691	148	JDS246-Cas9	medaka
4,144	148	JDS246-Cas9	medaka
43,901	149	JDS246-Cas9	medaka
76,395	149	JDS246-Cas9	medaka
10,592	150	JDS246-Cas9	medaka
18,474	150	JDS246-Cas9	medaka
74,595	151	JDS246-Cas9	medaka
21,244	151	JDS246-Cas9	medaka
6,712	152	JDS246-Cas9	medaka
11,575	152	JDS246-Cas9	medaka
40,418	153	JDS246-Cas9	medaka
108,262	153	JDS246-Cas9	medaka
13,924	154	JDS246-Cas9	medaka
107,372	154	JDS246-Cas9	medaka
0,343	155	JDS246-Cas9	medaka
0,578	155	JDS246-Cas9	medaka
131,557	156	JDS246-Cas9	medaka
94,548	156	JDS246-Cas9	medaka
5,735	157	JDS246-Cas9	medaka
19,101	157	JDS246-Cas9	medaka
3,106	158	JDS246-Cas9	medaka
10,029	158	JDS246-Cas9	medaka
72,724	159	JDS246-Cas9	medaka
89,472	159	JDS246-Cas9	medaka
16,162	160	JDS246-Cas9	medaka
36,005	160	JDS246-Cas9	medaka
2,923	161	JDS246-Cas9	medaka
3,89	161	JDS246-Cas9	medaka
87,523	162	JDS246-Cas9	medaka
83,918	162	JDS246-Cas9	medaka
70,981	163	JDS246-Cas9	medaka
73,539	163	JDS246-Cas9	medaka
8,364	164	JDS246-Cas9	medaka
2,201	164	JDS246-Cas9	medaka
64,19	165	JDS246-Cas9	medaka
97,656	165	JDS246-Cas9	medaka
33,206	166	JDS246-Cas9	medaka
28,545	166	JDS246-Cas9	medaka
156,001	1	MSF-Cas9-S	medaka
138,189	1	MSF-Cas9-S	medaka
113,347	2	MSF-Cas9-S	medaka
86,345	2	MSF-Cas9-S	medaka
194,23	3	MSF-Cas9-S	medaka
142,15	3	MSF-Cas9-S	medaka
30,292	4	MSF-Cas9-S	medaka
130,028	4	MSF-Cas9-S	medaka
24,836	5	MSF-Cas9-S	medaka
6,647	5	MSF-Cas9-S	medaka
181,614	6	MSF-Cas9-S	medaka
122,956	6	MSF-Cas9-S	medaka
56,797	7	MSF-Cas9-S	medaka
25,368	7	MSF-Cas9-S	medaka
90,31	8	MSF-Cas9-S	medaka
119,149	8	MSF-Cas9-S	medaka
173,456	9	MSF-Cas9-S	medaka
197,859	9	MSF-Cas9-S	medaka
194,89	10	MSF-Cas9-S	medaka
153,472	10	MSF-Cas9-S	medaka
68,221	11	MSF-Cas9-S	medaka
37,166	11	MSF-Cas9-S	medaka
222,611	12	MSF-Cas9-S	medaka
203,036	12	MSF-Cas9-S	medaka
184,758	13	MSF-Cas9-S	medaka
157,448	13	MSF-Cas9-S	medaka
126,412	14	MSF-Cas9-S	medaka
40,259	14	MSF-Cas9-S	medaka
115,38	15	MSF-Cas9-S	medaka
39,904	15	MSF-Cas9-S	medaka
82,936	16	MSF-Cas9-S	medaka
177,744	16	MSF-Cas9-S	medaka
171,525	17	MSF-Cas9-S	medaka
93,971	17	MSF-Cas9-S	medaka
145,323	18	MSF-Cas9-S	medaka
47,074	18	MSF-Cas9-S	medaka
155,758	19	MSF-Cas9-S	medaka
131,345	19	MSF-Cas9-S	medaka
167,113	20	MSF-Cas9-S	medaka
163,22	20	MSF-Cas9-S	medaka
64,487	21	MSF-Cas9-S	medaka
130,502	21	MSF-Cas9-S	medaka
143,651	22	MSF-Cas9-S	medaka
62,71	22	MSF-Cas9-S	medaka
167,208	23	MSF-Cas9-S	medaka
153,905	23	MSF-Cas9-S	medaka
128,485	24	MSF-Cas9-S	medaka
48,243	24	MSF-Cas9-S	medaka
206,697	25	MSF-Cas9-S	medaka
77,9	25	MSF-Cas9-S	medaka
187,122	26	MSF-Cas9-S	medaka
138,261	26	MSF-Cas9-S	medaka
158,634	27	MSF-Cas9-S	medaka
134,478	27	MSF-Cas9-S	medaka
133,757	28	MSF-Cas9-S	medaka
47,56	28	MSF-Cas9-S	medaka
174,814	29	MSF-Cas9-S	medaka
138,376	29	MSF-Cas9-S	medaka
24,485	30	MSF-Cas9-S	medaka
99,666	30	MSF-Cas9-S	medaka
5,089	31	MSF-Cas9-S	medaka
7,725	31	MSF-Cas9-S	medaka
150,766	32	MSF-Cas9-S	medaka
209,008	32	MSF-Cas9-S	medaka
38,451	33	MSF-Cas9-S	medaka
0,628	33	MSF-Cas9-S	medaka
29,071	34	MSF-Cas9-S	medaka
38,505	34	MSF-Cas9-S	medaka
153,541	35	MSF-Cas9-S	medaka
136,93	35	MSF-Cas9-S	medaka
168,203	36	MSF-Cas9-S	medaka
218,367	36	MSF-Cas9-S	medaka
96,022	37	MSF-Cas9-S	medaka
59,997	37	MSF-Cas9-S	medaka
99,213	38	MSF-Cas9-S	medaka
45,187	38	MSF-Cas9-S	medaka
90,064	39	MSF-Cas9-S	medaka
90,013	39	MSF-Cas9-S	medaka
106,879	40	MSF-Cas9-S	medaka
41,798	40	MSF-Cas9-S	medaka
59,372	41	MSF-Cas9-S	medaka
159,636	41	MSF-Cas9-S	medaka
241,368	42	MSF-Cas9-S	medaka
195,302	42	MSF-Cas9-S	medaka
116,935	43	MSF-Cas9-S	medaka
89,531	43	MSF-Cas9-S	medaka
12,221	44	MSF-Cas9-S	medaka
23,767	44	MSF-Cas9-S	medaka
173,546	45	MSF-Cas9-S	medaka
151,216	45	MSF-Cas9-S	medaka
159,186	46	MSF-Cas9-S	medaka
174,659	46	MSF-Cas9-S	medaka
5,943	47	MSF-Cas9-S	medaka
17,882	47	MSF-Cas9-S	medaka
61,952	48	MSF-Cas9-S	medaka
18,526	48	MSF-Cas9-S	medaka
89,633	49	MSF-Cas9-S	medaka
3,472	49	MSF-Cas9-S	medaka
199,725	50	MSF-Cas9-S	medaka
61,978	50	MSF-Cas9-S	medaka
183,059	51	MSF-Cas9-S	medaka
99,754	51	MSF-Cas9-S	medaka
151,893	52	MSF-Cas9-S	medaka
192,657	52	MSF-Cas9-S	medaka
125,575	53	MSF-Cas9-S	medaka
65,193	53	MSF-Cas9-S	medaka
212,467	54	MSF-Cas9-S	medaka
186,156	54	MSF-Cas9-S	medaka
104,634	55	MSF-Cas9-S	medaka
86,956	55	MSF-Cas9-S	medaka
131,631	56	MSF-Cas9-S	medaka
139,728	56	MSF-Cas9-S	medaka
193,412	57	MSF-Cas9-S	medaka
118,776	57	MSF-Cas9-S	medaka
102,957	58	MSF-Cas9-S	medaka
141,875	58	MSF-Cas9-S	medaka
185,688	59	MSF-Cas9-S	medaka
187,757	59	MSF-Cas9-S	medaka
204,452	60	MSF-Cas9-S	medaka
173,453	60	MSF-Cas9-S	medaka
227,832	61	MSF-Cas9-S	medaka
232,893	61	MSF-Cas9-S	medaka
207,555	62	MSF-Cas9-S	medaka
198,23	62	MSF-Cas9-S	medaka
138,206	63	MSF-Cas9-S	medaka
171,93	63	MSF-Cas9-S	medaka
184,878	64	MSF-Cas9-S	medaka
146,107	64	MSF-Cas9-S	medaka
170,165	65	MSF-Cas9-S	medaka
72,227	65	MSF-Cas9-S	medaka
69,071	66	MSF-Cas9-S	medaka
37,538	66	MSF-Cas9-S	medaka
119,963	67	MSF-Cas9-S	medaka
141,754	67	MSF-Cas9-S	medaka
168,337	68	MSF-Cas9-S	medaka
193,639	68	MSF-Cas9-S	medaka
65,333	69	MSF-Cas9-S	medaka
29,074	69	MSF-Cas9-S	medaka
162,092	1	myc-Cas9	medaka
197,813	1	myc-Cas9	medaka
13,951	2	myc-Cas9	medaka
15,607	2	myc-Cas9	medaka
139,839	3	myc-Cas9	medaka
119,745	3	myc-Cas9	medaka
23,738	4	myc-Cas9	medaka
30,689	4	myc-Cas9	medaka
24,03	5	myc-Cas9	medaka
38,9	5	myc-Cas9	medaka
140,669	6	myc-Cas9	medaka
201,418	6	myc-Cas9	medaka
77,559	7	myc-Cas9	medaka
64,303	7	myc-Cas9	medaka
147,655	8	myc-Cas9	medaka
125,833	8	myc-Cas9	medaka
107,078	9	myc-Cas9	medaka
195,125	9	myc-Cas9	medaka
135,777	10	myc-Cas9	medaka
143,004	10	myc-Cas9	medaka
140,493	11	myc-Cas9	medaka
141,525	11	myc-Cas9	medaka
96,074	12	myc-Cas9	medaka
126,956	12	myc-Cas9	medaka
47,295	13	myc-Cas9	medaka
20,979	13	myc-Cas9	medaka
155,181	14	myc-Cas9	medaka
106,972	14	myc-Cas9	medaka
68,256	15	myc-Cas9	medaka
177,85	15	myc-Cas9	medaka
179,971	16	myc-Cas9	medaka
87,517	16	myc-Cas9	medaka
214,889	17	myc-Cas9	medaka
198,302	17	myc-Cas9	medaka
155,136	18	myc-Cas9	medaka
102,8	18	myc-Cas9	medaka
28,494	19	myc-Cas9	medaka
148,392	19	myc-Cas9	medaka
179,36	20	myc-Cas9	medaka
174,916	20	myc-Cas9	medaka
180,503	21	myc-Cas9	medaka
149,318	21	myc-Cas9	medaka
139,941	22	myc-Cas9	medaka
114,483	22	myc-Cas9	medaka
79,099	23	myc-Cas9	medaka
9,368	23	myc-Cas9	medaka
187,175	24	myc-Cas9	medaka
170,814	24	myc-Cas9	medaka
154,831	25	myc-Cas9	medaka
123,02	25	myc-Cas9	medaka
228,281	26	myc-Cas9	medaka
210,963	26	myc-Cas9	medaka
127,581	27	myc-Cas9	medaka
49,014	27	myc-Cas9	medaka
198,118	28	myc-Cas9	medaka
165,805	28	myc-Cas9	medaka
245,392	29	myc-Cas9	medaka
216,186	29	myc-Cas9	medaka
139,105	30	myc-Cas9	medaka
185,11	30	myc-Cas9	medaka
177,365	31	myc-Cas9	medaka
185,62	31	myc-Cas9	medaka
188,618	32	myc-Cas9	medaka
146,401	32	myc-Cas9	medaka
187,922	33	myc-Cas9	medaka
244,663	33	myc-Cas9	medaka
5,695	34	myc-Cas9	medaka
10,866	34	myc-Cas9	medaka
228,464	35	myc-Cas9	medaka
214,927	35	myc-Cas9	medaka
213,843	36	myc-Cas9	medaka
185,566	36	myc-Cas9	medaka
134,314	37	myc-Cas9	medaka
190,167	37	myc-Cas9	medaka
196,665	38	myc-Cas9	medaka
188,49	38	myc-Cas9	medaka
162,778	39	myc-Cas9	medaka
210,502	39	myc-Cas9	medaka
54,28	40	myc-Cas9	medaka
76,185	40	myc-Cas9	medaka
112,836	41	myc-Cas9	medaka
133,986	41	myc-Cas9	medaka
42,027	42	myc-Cas9	medaka
130,795	42	myc-Cas9	medaka
196,154	43	myc-Cas9	medaka
229,319	43	myc-Cas9	medaka
185,739	44	myc-Cas9	medaka
229,277	44	myc-Cas9	medaka
220,358	45	myc-Cas9	medaka
223,823	45	myc-Cas9	medaka
202,747	46	myc-Cas9	medaka
198,734	46	myc-Cas9	medaka
96,427	47	myc-Cas9	medaka
141,896	47	myc-Cas9	medaka
199,279	48	myc-Cas9	medaka
199,117	48	myc-Cas9	medaka
185,345	49	myc-Cas9	medaka
205,004	49	myc-Cas9	medaka
87,305	50	myc-Cas9	medaka
138,197	50	myc-Cas9	medaka
215,433	51	myc-Cas9	medaka
177,124	51	myc-Cas9	medaka
164,077	52	myc-Cas9	medaka
131,702	52	myc-Cas9	medaka
169,716	53	myc-Cas9	medaka
214,047	53	myc-Cas9	medaka
241,481	54	myc-Cas9	medaka
225,024	54	myc-Cas9	medaka
207,001	55	myc-Cas9	medaka
215,216	55	myc-Cas9	medaka
48,38	56	myc-Cas9	medaka
28,325	56	myc-Cas9	medaka
179,187	57	myc-Cas9	medaka
205,409	57	myc-Cas9	medaka
141,204	58	myc-Cas9	medaka
136,714	58	myc-Cas9	medaka
61,556	59	myc-Cas9	medaka
99,583	59	myc-Cas9	medaka
147,613	60	myc-Cas9	medaka
195,305	60	myc-Cas9	medaka
45,438	61	myc-Cas9	medaka
178,14	61	myc-Cas9	medaka
149,236	62	myc-Cas9	medaka
192,889	62	myc-Cas9	medaka
91,992	63	myc-Cas9	medaka
95,429	63	myc-Cas9	medaka
177,181	64	myc-Cas9	medaka
61,235	64	myc-Cas9	medaka
255	65	myc-Cas9	medaka
247,273	65	myc-Cas9	medaka
63,645	66	myc-Cas9	medaka
66,726	66	myc-Cas9	medaka
127,766	67	myc-Cas9	medaka
145,292	67	myc-Cas9	medaka
183,543	68	myc-Cas9	medaka
175,015	68	myc-Cas9	medaka
169,502	69	myc-Cas9	medaka
159,887	69	myc-Cas9	medaka
33,136	70	myc-Cas9	medaka
49,151	70	myc-Cas9	medaka
50,501	71	myc-Cas9	medaka
113,985	71	myc-Cas9	medaka
177,84	72	myc-Cas9	medaka
155,588	72	myc-Cas9	medaka
185,123	73	myc-Cas9	medaka
187,055	73	myc-Cas9	medaka
132,33	74	myc-Cas9	medaka
113,804	74	myc-Cas9	medaka
208,288	75	myc-Cas9	medaka
189,388	75	myc-Cas9	medaka
68,231	76	myc-Cas9	medaka
40,307	76	myc-Cas9	medaka
191,626	77	myc-Cas9	medaka
220,055	77	myc-Cas9	medaka
161,362	78	myc-Cas9	medaka
144,547	78	myc-Cas9	medaka
120,944	79	myc-Cas9	medaka
140,205	79	myc-Cas9	medaka
112,981	80	myc-Cas9	medaka
116,607	80	myc-Cas9	medaka
7,257	81	myc-Cas9	medaka
28,885	81	myc-Cas9	medaka
153,318	82	myc-Cas9	medaka
130,974	82	myc-Cas9	medaka
168,117	83	myc-Cas9	medaka
175,058	83	myc-Cas9	medaka
122,349	84	myc-Cas9	medaka
128,606	84	myc-Cas9	medaka
160,176	1	MIS-Cas9-S	medaka
51,327	1	MIS-Cas9-S	medaka
216,321	2	MIS-Cas9-S	medaka
149,595	2	MIS-Cas9-S	medaka
218,042	3	MIS-Cas9-S	medaka
121,613	3	MIS-Cas9-S	medaka
139,501	4	MIS-Cas9-S	medaka
94,997	4	MIS-Cas9-S	medaka
141,43	5	MIS-Cas9-S	medaka
114,45	5	MIS-Cas9-S	medaka
170,628	6	MIS-Cas9-S	medaka
136,361	6	MIS-Cas9-S	medaka
174,141	7	MIS-Cas9-S	medaka
223,156	7	MIS-Cas9-S	medaka
171,518	8	MIS-Cas9-S	medaka
140,509	8	MIS-Cas9-S	medaka
180,055	9	MIS-Cas9-S	medaka
88,37	9	MIS-Cas9-S	medaka
122,376	10	MIS-Cas9-S	medaka
138,887	10	MIS-Cas9-S	medaka
220,821	11	MIS-Cas9-S	medaka
242,428	11	MIS-Cas9-S	medaka
139,457	12	MIS-Cas9-S	medaka
221,218	12	MIS-Cas9-S	medaka
184,063	13	MIS-Cas9-S	medaka
171,079	13	MIS-Cas9-S	medaka
170,779	14	MIS-Cas9-S	medaka
93,498	14	MIS-Cas9-S	medaka
108,058	15	MIS-Cas9-S	medaka
114,488	15	MIS-Cas9-S	medaka
119,968	16	MIS-Cas9-S	medaka
90,033	16	MIS-Cas9-S	medaka
206,707	17	MIS-Cas9-S	medaka
161,144	17	MIS-Cas9-S	medaka
78,457	18	MIS-Cas9-S	medaka
131,381	18	MIS-Cas9-S	medaka
196,764	19	MIS-Cas9-S	medaka
181,792	19	MIS-Cas9-S	medaka
77,748	20	MIS-Cas9-S	medaka
109,997	20	MIS-Cas9-S	medaka
185,277	21	MIS-Cas9-S	medaka
178,277	21	MIS-Cas9-S	medaka
168,919	22	MIS-Cas9-S	medaka
48,647	22	MIS-Cas9-S	medaka
203,92	23	MIS-Cas9-S	medaka
160,614	23	MIS-Cas9-S	medaka
175,159	24	MIS-Cas9-S	medaka
134,613	24	MIS-Cas9-S	medaka
123,901	25	MIS-Cas9-S	medaka
129,078	25	MIS-Cas9-S	medaka
152,876	26	MIS-Cas9-S	medaka
132,584	26	MIS-Cas9-S	medaka
219,529	27	MIS-Cas9-S	medaka
160,741	27	MIS-Cas9-S	medaka
150,633	28	MIS-Cas9-S	medaka
87,394	28	MIS-Cas9-S	medaka
196,188	29	MIS-Cas9-S	medaka
147,535	29	MIS-Cas9-S	medaka
143,192	30	MIS-Cas9-S	medaka
73,38	30	MIS-Cas9-S	medaka
204,148	31	MIS-Cas9-S	medaka
109,27	31	MIS-Cas9-S	medaka
206,961	32	MIS-Cas9-S	medaka
198,211	32	MIS-Cas9-S	medaka
204,799	33	MIS-Cas9-S	medaka
159,742	33	MIS-Cas9-S	medaka
175,499	34	MIS-Cas9-S	medaka
113,536	34	MIS-Cas9-S	medaka
211,165	35	MIS-Cas9-S	medaka
170,974	35	MIS-Cas9-S	medaka
190,075	36	MIS-Cas9-S	medaka
189,913	36	MIS-Cas9-S	medaka
117,765	37	MIS-Cas9-S	medaka
131,985	37	MIS-Cas9-S	medaka
183,019	38	MIS-Cas9-S	medaka
113,373	38	MIS-Cas9-S	medaka
188,995	39	MIS-Cas9-S	medaka
115,31	39	MIS-Cas9-S	medaka
198,079	40	MIS-Cas9-S	medaka
127,756	40	MIS-Cas9-S	medaka
207,169	41	MIS-Cas9-S	medaka
191,473	41	MIS-Cas9-S	medaka
148,071	42	MIS-Cas9-S	medaka
194,374	42	MIS-Cas9-S	medaka
154,451	43	MIS-Cas9-S	medaka
176,183	43	MIS-Cas9-S	medaka
197,249	44	MIS-Cas9-S	medaka
109,897	44	MIS-Cas9-S	medaka
186,149	45	MIS-Cas9-S	medaka
120,367	45	MIS-Cas9-S	medaka
184,329	46	MIS-Cas9-S	medaka
149,379	46	MIS-Cas9-S	medaka
105,816	47	MIS-Cas9-S	medaka
187,031	47	MIS-Cas9-S	medaka
3,686	1	control	medaka
0,31	1	control	medaka
0,247	2	control	medaka
4,358	2	control	medaka
0,06	3	control	medaka
0,831	3	control	medaka
1,355	4	control	medaka
0,2	4	control	medaka
1,164	5	control	medaka
6,205	5	control	medaka
0,282	6	control	medaka
0,063	6	control	medaka
0	7	control	medaka
0,067	7	control	medaka
0	8	control	medaka
0,549	8	control	medaka
0,855	9	control	medaka
0,527	9	control	medaka
5	10	control	medaka
1,809	10	control	medaka
1,671	11	control	medaka
0,821	11	control	medaka
0,132	12	control	medaka
7,895	12	control	medaka
13,164	13	control	medaka
4,658	13	control	medaka
0	14	control	medaka
1,187	14	control	medaka
2,362	15	control	medaka
0	15	control	medaka
9,144	16	control	medaka
6,109	16	control	medaka
1,224	17	control	medaka
0,29	17	control	medaka
0,536	18	control	medaka
0	18	control	medaka
1,143	19	control	medaka
0,599	19	control	medaka
8,877	20	control	medaka
0,214	20	control	medaka
4,289	21	control	medaka
4,015	21	control	medaka
5,533	22	control	medaka
8,538	22	control	medaka
0	23	control	medaka
0,242	23	control	medaka
7,605	24	control	medaka
4,436	24	control	medaka
25,848	25	control	medaka
53,657	25	control	medaka
4,937	26	control	medaka
0,311	26	control	medaka
0,126	27	control	medaka
0	27	control	medaka
1,345	28	control	medaka
0	28	control	medaka
0,059	29	control	medaka
2,501	29	control	medaka
0,4	30	control	medaka
2,467	30	control	medaka
0,432	31	control	medaka
0	31	control	medaka
0,324	32	control	medaka
0	32	control	medaka
0	33	control	medaka
4,076	33	control	medaka
0,212	34	control	medaka
7,972	34	control	medaka
0,076	35	control	medaka
3,788	35	control	medaka
1,437	36	control	medaka
5,629	36	control	medaka
0,721	37	control	medaka
0	37	control	medaka
7,912	38	control	medaka
0	38	control	medaka
8,383	39	control	medaka
8,756	39	control	medaka
3,362	40	control	medaka
0	40	control	medaka
0	41	control	medaka
2,502	41	control	medaka
0	42	control	medaka
0	42	control	medaka
0,564	43	control	medaka
3,682	43	control	medaka
1,181	44	control	medaka
1,429	44	control	medaka
0	45	control	medaka
0	45	control	medaka
1,111	46	control	medaka
0,167	46	control	medaka
4,508	47	control	medaka
1,965	47	control	medaka
0,244	48	control	medaka
0	48	control	medaka
0	49	control	medaka
0,113	49	control	medaka
5,345	50	control	medaka
4,315	50	control	medaka
0,102	51	control	medaka
3,286	51	control	medaka
4,286	52	control	medaka
30,726	52	control	medaka
0	53	control	medaka
0	53	control	medaka
16,785	54	control	medaka
0,114	54	control	medaka
2,358	55	control	medaka
0	55	control	medaka
7,815	56	control	medaka
4,468	56	control	medaka
0,554	57	control	medaka
0,731	57	control	medaka
7,921	58	control	medaka
0,349	58	control	medaka
3,861	59	control	medaka
5,038	59	control	medaka
1,481	60	control	medaka
1,144	60	control	medaka
2,999	61	control	medaka
2,608	61	control	medaka
6,155	62	control	medaka
0,229	62	control	medaka
10,427	63	control	medaka
2,402	63	control	medaka
2,506	64	control	medaka
8,212	64	control	medaka
3,271	65	control	medaka
0,208	65	control	medaka
1,579	66	control	medaka
0,109	66	control	medaka
0,255	67	control	medaka
5,22	67	control	medaka
0,1	68	control	medaka
1,885	68	control	medaka
0,052	69	control	medaka
0,196	69	control	medaka
0,259	70	control	medaka
26,293	70	control	medaka
0,241	71	control	medaka
0,759	71	control	medaka
2,323	72	control	medaka
7,204	72	control	medaka
9,156	73	control	medaka
10,403	73	control	medaka
4,91	74	control	medaka
5,1	74	control	medaka
11,639	75	control	medaka
4,516	75	control	medaka
9,757	76	control	medaka
5,778	76	control	medaka
2,912	77	control	medaka
9,523	77	control	medaka
23,004	78	control	medaka
2,914	78	control	medaka
1,691	79	control	medaka
16,361	79	control	medaka
0,322	80	control	medaka
1,123	80	control	medaka
1,03	81	control	medaka
13,771	81	control	medaka
1,433	82	control	medaka
0,289	82	control	medaka
4,88	83	control	medaka
0,565	83	control	medaka
0,358	84	control	medaka
4,188	84	control	medaka
2,087	85	control	medaka
1,772	85	control	medaka
3,341	86	control	medaka
5,276	86	control	medaka
2,81	87	control	medaka
0	87	control	medaka
1,567	88	control	medaka
0,181	88	control	medaka
13,016	89	control	medaka
0	89	control	medaka
7,327	90	control	medaka
0	90	control	medaka
1,3	91	control	medaka
0,645	91	control	medaka
1,35	92	control	medaka
0,617	92	control	medaka
3,167	93	control	medaka
0,204	93	control	medaka
0,701	94	control	medaka
0,321	94	control	medaka
0	95	control	medaka
0,289	95	control	medaka
1,791	96	control	medaka
4,552	96	control	medaka
0,928	97	control	medaka
0	97	control	medaka
0,865	98	control	medaka
0	98	control	medaka
0	99	control	medaka
0,232	99	control	medaka
1,084	100	control	medaka
0	100	control	medaka
0	101	control	medaka
0	101	control	medaka
3,092	102	control	medaka
0,337	102	control	medaka
6,506	103	control	medaka
7,951	103	control	medaka
1,278	104	control	medaka
3,472	104	control	medaka
1,019	105	control	medaka
6,479	105	control	medaka
1,902	106	control	medaka
0,232	106	control	medaka
0,051	107	control	medaka
0	107	control	medaka
230,886	1	heiCas9	medaka
246,54	1	heiCas9	medaka
85,194	2	heiCas9	medaka
202,931	2	heiCas9	medaka
219,807	3	heiCas9	medaka
214,405	3	heiCas9	medaka
213,768	4	heiCas9	medaka
229,437	4	heiCas9	medaka
216,661	5	heiCas9	medaka
209,74	5	heiCas9	medaka
213,392	6	heiCas9	medaka
207,2	6	heiCas9	medaka
135,122	7	heiCas9	medaka
185,264	7	heiCas9	medaka
200,239	8	heiCas9	medaka
205,742	8	heiCas9	medaka
213,305	9	heiCas9	medaka
209,324	9	heiCas9	medaka
235,823	10	heiCas9	medaka
222,39	10	heiCas9	medaka
173,719	11	heiCas9	medaka
227,978	11	heiCas9	medaka
245,09	12	heiCas9	medaka
222,144	12	heiCas9	medaka
210,623	13	heiCas9	medaka
240,403	13	heiCas9	medaka
194,005	14	heiCas9	medaka
248,156	14	heiCas9	medaka
175,4	15	heiCas9	medaka
203,37	15	heiCas9	medaka
236,776	16	heiCas9	medaka
240,751	16	heiCas9	medaka
175,401	17	heiCas9	medaka
187,232	17	heiCas9	medaka
88,61	18	heiCas9	medaka
122,036	18	heiCas9	medaka
150,107	19	heiCas9	medaka
155,561	19	heiCas9	medaka
122,627	20	heiCas9	medaka
133,865	20	heiCas9	medaka
150,841	21	heiCas9	medaka
132,779	21	heiCas9	medaka
176,556	22	heiCas9	medaka
194,915	22	heiCas9	medaka
221,537	23	heiCas9	medaka
208,839	23	heiCas9	medaka
213,514	24	heiCas9	medaka
162,84	24	heiCas9	medaka
130,869	25	heiCas9	medaka
76,157	25	heiCas9	medaka
218,864	26	heiCas9	medaka
224,081	26	heiCas9	medaka
176,046	27	heiCas9	medaka
215,859	27	heiCas9	medaka
225,989	28	heiCas9	medaka
228,507	28	heiCas9	medaka
151,938	29	heiCas9	medaka
219,427	29	heiCas9	medaka
112,463	30	heiCas9	medaka
123,765	30	heiCas9	medaka
175,758	31	heiCas9	medaka
237,025	31	heiCas9	medaka
212,997	32	heiCas9	medaka
246,257	32	heiCas9	medaka
110,814	33	heiCas9	medaka
121,314	33	heiCas9	medaka
220,476	34	heiCas9	medaka
202,524	34	heiCas9	medaka
178,708	35	heiCas9	medaka
171,708	35	heiCas9	medaka
198,496	36	heiCas9	medaka
204,413	36	heiCas9	medaka
76,994	37	heiCas9	medaka
109,59	37	heiCas9	medaka
167,126	38	heiCas9	medaka
144,077	38	heiCas9	medaka
205,413	39	heiCas9	medaka
215,074	39	heiCas9	medaka
182,251	40	heiCas9	medaka
214,893	40	heiCas9	medaka
91,103	41	heiCas9	medaka
98,707	41	heiCas9	medaka
215,355	42	heiCas9	medaka
187,191	42	heiCas9	medaka
156,821	43	heiCas9	medaka
145,007	43	heiCas9	medaka
234,825	44	heiCas9	medaka
240,923	44	heiCas9	medaka
114,268	45	heiCas9	medaka
114,571	45	heiCas9	medaka
211,692	46	heiCas9	medaka
247,204	46	heiCas9	medaka
220,135	47	heiCas9	medaka
120,024	47	heiCas9	medaka
138,385	48	heiCas9	medaka
195,662	48	heiCas9	medaka
179,099	49	heiCas9	medaka
226,541	49	heiCas9	medaka
236,422	50	heiCas9	medaka
213,121	50	heiCas9	medaka
153,161	51	heiCas9	medaka
131,105	51	heiCas9	medaka
236,625	52	heiCas9	medaka
211,958	52	heiCas9	medaka
231,079	53	heiCas9	medaka
229,613	53	heiCas9	medaka
181,453	54	heiCas9	medaka
216,469	54	heiCas9	medaka
195,027	55	heiCas9	medaka
194,137	55	heiCas9	medaka
238,52	56	heiCas9	medaka
248,214	56	heiCas9	medaka
154,087	57	heiCas9	medaka
154,799	57	heiCas9	medaka
114,945	58	heiCas9	medaka
94,633	58	heiCas9	medaka
180,367	59	heiCas9	medaka
153,921	59	heiCas9	medaka
141,858	60	heiCas9	medaka
134,566	60	heiCas9	medaka
251,261	61	heiCas9	medaka
254,628	61	heiCas9	medaka
137,344	62	heiCas9	medaka
130,658	62	heiCas9	medaka
247,637	63	heiCas9	medaka
237,709	63	heiCas9	medaka
17,991	64	heiCas9	medaka
12,268	64	heiCas9	medaka
219,886	65	heiCas9	medaka
215,163	65	heiCas9	medaka
236,115	66	heiCas9	medaka
244,638	66	heiCas9	medaka
222,832	67	heiCas9	medaka
147,585	67	heiCas9	medaka
193,554	68	heiCas9	medaka
165,999	68	heiCas9	medaka
195,155	69	heiCas9	medaka
196,806	69	heiCas9	medaka
231,957	70	heiCas9	medaka
148,755	70	heiCas9	medaka
197,177	71	heiCas9	medaka
140,034	71	heiCas9	medaka
81,092	72	heiCas9	medaka
106,512	72	heiCas9	medaka
175,962	73	heiCas9	medaka
155,662	73	heiCas9	medaka
37,306	74	heiCas9	medaka
37,034	74	heiCas9	medaka
198,571	75	heiCas9	medaka
177,69	75	heiCas9	medaka
82,341	76	heiCas9	medaka
138,893	76	heiCas9	medaka
143,732	77	heiCas9	medaka
204,502	77	heiCas9	medaka
204,469	78	heiCas9	medaka
178,01	78	heiCas9	medaka
212,253	79	heiCas9	medaka
180,749	79	heiCas9	medaka
222,34	80	heiCas9	medaka
205,088	80	heiCas9	medaka
195,875	81	heiCas9	medaka
164,194	81	heiCas9	medaka
152,977	82	heiCas9	medaka
143,441	82	heiCas9	medaka
204,736	83	heiCas9	medaka
213,97	83	heiCas9	medaka
147,478	84	heiCas9	medaka
157,237	84	heiCas9	medaka
224,131	85	heiCas9	medaka
189,847	85	heiCas9	medaka
230,015	86	heiCas9	medaka
133,96	86	heiCas9	medaka
230,027	87	heiCas9	medaka
184,118	87	heiCas9	medaka
185,809	88	heiCas9	medaka
207,649	88	heiCas9	medaka
238,567	89	heiCas9	medaka
205,742	89	heiCas9	medaka
135,659	90	heiCas9	medaka
105,097	90	heiCas9	medaka
235,374	91	heiCas9	medaka
212,815	91	heiCas9	medaka
230,558	92	heiCas9	medaka
218,869	92	heiCas9	medaka
120,37	93	heiCas9	medaka
188,41	93	heiCas9	medaka
235,008	94	heiCas9	medaka
244,971	94	heiCas9	medaka
192,154	95	heiCas9	medaka
229,878	95	heiCas9	medaka
217,89	96	heiCas9	medaka
216,569	96	heiCas9	medaka
209,73	97	heiCas9	medaka
224,138	97	heiCas9	medaka
172,678	98	heiCas9	medaka
208,841	98	heiCas9	medaka
193,595	99	heiCas9	medaka
190,172	99	heiCas9	medaka
157,729	100	heiCas9	medaka
87,837	100	heiCas9	medaka
210,004	101	heiCas9	medaka
222,905	101	heiCas9	medaka
243,931	102	heiCas9	medaka
223,075	102	heiCas9	medaka
232,02	103	heiCas9	medaka
207,307	103	heiCas9	medaka
212,419	104	heiCas9	medaka
219,061	104	heiCas9	medaka
229,962	105	heiCas9	medaka
225,03	105	heiCas9	medaka
212,173	106	heiCas9	medaka
231,428	106	heiCas9	medaka
189,717	107	heiCas9	medaka
160,06	107	heiCas9	medaka
103,302	108	heiCas9	medaka
171,103	108	heiCas9	medaka
199,139	109	heiCas9	medaka
204,464	109	heiCas9	medaka
74,199	110	heiCas9	medaka
88,759	110	heiCas9	medaka
197,064	111	heiCas9	medaka
140,018	111	heiCas9	medaka
61,781	112	heiCas9	medaka
150,964	112	heiCas9	medaka
135,265	113	heiCas9	medaka
119,354	113	heiCas9	medaka
237,8	114	heiCas9	medaka
229,216	114	heiCas9	medaka
205,656	115	heiCas9	medaka
152,3	115	heiCas9	medaka
158,597	116	heiCas9	medaka
116,385	116	heiCas9	medaka
198,8	117	heiCas9	medaka
206,165	117	heiCas9	medaka
162,541	118	heiCas9	medaka
161,103	118	heiCas9	medaka
216,963	119	heiCas9	medaka
169,459	119	heiCas9	medaka
68,77	120	heiCas9	medaka
104,495	120	heiCas9	medaka
213,616	121	heiCas9	medaka
233,988	121	heiCas9	medaka
213,894	122	heiCas9	medaka
221,875	122	heiCas9	medaka
138,122	123	heiCas9	medaka
124,058	123	heiCas9	medaka
186,573	124	heiCas9	medaka
208,81	124	heiCas9	medaka
187,576	125	heiCas9	medaka
235,139	125	heiCas9	medaka
123,263	126	heiCas9	medaka
114,797	126	heiCas9	medaka
166,413	127	heiCas9	medaka
126,288	127	heiCas9	medaka
81,978	128	heiCas9	medaka
53,758	128	heiCas9	medaka
117,309	129	heiCas9	medaka
124,521	129	heiCas9	medaka
189,122	130	heiCas9	medaka
169,383	130	heiCas9	medaka
125,869	131	heiCas9	medaka
148,007	131	heiCas9	medaka
226,287	132	heiCas9	medaka
229,044	132	heiCas9	medaka
147,92	133	heiCas9	medaka
144,959	133	heiCas9	medaka
103,719	134	heiCas9	medaka
106,764	134	heiCas9	medaka
231,524	135	heiCas9	medaka
228,177	135	heiCas9	medaka
107,844	136	heiCas9	medaka
147,799	136	heiCas9	medaka
153,308	137	heiCas9	medaka
194,258	137	heiCas9	medaka
183,924	138	heiCas9	medaka
206,039	138	heiCas9	medaka
244,658	139	heiCas9	medaka
229,531	139	heiCas9	medaka
208,367	140	heiCas9	medaka
216,136	140	heiCas9	medaka
96,236	141	heiCas9	medaka
126,77	141	heiCas9	medaka
202,007	142	heiCas9	medaka
210,667	142	heiCas9	medaka
220,275	143	heiCas9	medaka
235,97	143	heiCas9	medaka
244,252	144	heiCas9	medaka
200,777	144	heiCas9	medaka
235,678	145	heiCas9	medaka
198,165	145	heiCas9	medaka
173,728	146	heiCas9	medaka
147,683	146	heiCas9	medaka
32,784	147	heiCas9	medaka
18,778	147	heiCas9	medaka
233,409	148	heiCas9	medaka
206,925	148	heiCas9	medaka
60,112	149	heiCas9	medaka
95,633	149	heiCas9	medaka
188,791	150	heiCas9	medaka
166,782	150	heiCas9	medaka
194,168	151	heiCas9	medaka
233,794	151	heiCas9	medaka
113,354	152	heiCas9	medaka
129,848	152	heiCas9	medaka
238,475	153	heiCas9	medaka
200,559	153	heiCas9	medaka
42,426	154	heiCas9	medaka
77,86	154	heiCas9	medaka
190,71	155	heiCas9	medaka
241,88	155	heiCas9	medaka
230,056	156	heiCas9	medaka
206,861	156	heiCas9	medaka
232,246	157	heiCas9	medaka
186,176	157	heiCas9	medaka
205,624	158	heiCas9	medaka
189,786	158	heiCas9	medaka
199,981	159	heiCas9	medaka
213,227	159	heiCas9	medaka
143,498	160	heiCas9	medaka
140,722	160	heiCas9	medaka
203,574	161	heiCas9	medaka
209,139	161	heiCas9	medaka
211,887	162	heiCas9	medaka
208,221	162	heiCas9	medaka
170,138	163	heiCas9	medaka
176,316	163	heiCas9	medaka
138,647	164	heiCas9	medaka
96,985	164	heiCas9	medaka
49,12	165	heiCas9	medaka
65,658	165	heiCas9	medaka
129,959	166	heiCas9	medaka
135,76	166	heiCas9	medaka
190,134	167	heiCas9	medaka
193,827	167	heiCas9	medaka
174,905	168	heiCas9	medaka
123,084	168	heiCas9	medaka
227,22	169	heiCas9	medaka
221,333	169	heiCas9	medaka
161,948	170	heiCas9	medaka
144,12	170	heiCas9	medaka
207,003	171	heiCas9	medaka
211,304	171	heiCas9	medaka
139,33	172	heiCas9	medaka
157,527	172	heiCas9	medaka
221,871	173	heiCas9	medaka
183,45	173	heiCas9	medaka
172,621	174	heiCas9	medaka
166,425	174	heiCas9	medaka
179,548	175	heiCas9	medaka
175,874	175	heiCas9	medaka
216,55	176	heiCas9	medaka
165,519	176	heiCas9	medaka
207,473	177	heiCas9	medaka
213,869	177	heiCas9	medaka
215,567	178	heiCas9	medaka
215,16	178	heiCas9	medaka
190,697	179	heiCas9	medaka
166,029	179	heiCas9	medaka
197,704	180	heiCas9	medaka
215,33	180	heiCas9	medaka
123,04	181	heiCas9	medaka
176,163	181	heiCas9	medaka
235,593	182	heiCas9	medaka
195,162	182	heiCas9	medaka
211,92	183	heiCas9	medaka
218,329	183	heiCas9	medaka
49,05	184	heiCas9	medaka
95,088	184	heiCas9	medaka
190,727	185	heiCas9	medaka
180,984	185	heiCas9	medaka
170,049	186	heiCas9	medaka
159,896	186	heiCas9	medaka
199,411	187	heiCas9	medaka
181,441	187	heiCas9	medaka
222,298	188	heiCas9	medaka
203,472	188	heiCas9	medaka
172,886	189	heiCas9	medaka
198,132	189	heiCas9	medaka
178,87	190	heiCas9	medaka
208,054	190	heiCas9	medaka
220,379	191	heiCas9	medaka
206,036	191	heiCas9	medaka
234,728	192	heiCas9	medaka
228,433	192	heiCas9	medaka
196,175	193	heiCas9	medaka
200,588	193	heiCas9	medaka
181,152	194	heiCas9	medaka
225,761	194	heiCas9	medaka
198,487	195	heiCas9	medaka
222,905	195	heiCas9	medaka
234,912	196	heiCas9	medaka
236,179	196	heiCas9	medaka
115,719	197	heiCas9	medaka
122,677	197	heiCas9	medaka
220,62	198	heiCas9	medaka
220,981	198	heiCas9	medaka
200,668	199	heiCas9	medaka
236,408	199	heiCas9	medaka
246,581	200	heiCas9	medaka
220,875	200	heiCas9	medaka
196,657	201	heiCas9	medaka
186,973	201	heiCas9	medaka
149,761	202	heiCas9	medaka
145,891	202	heiCas9	medaka
196,689	203	heiCas9	medaka
188,219	203	heiCas9	medaka
215,93	204	heiCas9	medaka
242,211	204	heiCas9	medaka
133,559	205	heiCas9	medaka
66,629	205	heiCas9	medaka
214,657	206	heiCas9	medaka
171,414	206	heiCas9	medaka
219,303	207	heiCas9	medaka
193,95	207	heiCas9	medaka
84,264	208	heiCas9	medaka
122,818	208	heiCas9	medaka
174,175	209	heiCas9	medaka
185,744	209	heiCas9	medaka
155,603	210	heiCas9	medaka
204,414	210	heiCas9	medaka
192,89	211	heiCas9	medaka
188,305	211	heiCas9	medaka
15,533	212	heiCas9	medaka
0,205	212	heiCas9	medaka
206,072	213	heiCas9	medaka
217,508	213	heiCas9	medaka
225,416	214	heiCas9	medaka
210,713	214	heiCas9	medaka
208,977	215	heiCas9	medaka
223,163	215	heiCas9	medaka
247,052	216	heiCas9	medaka
218,237	216	heiCas9	medaka
211,592	217	heiCas9	medaka
177,368	217	heiCas9	medaka
227,262	218	heiCas9	medaka
243,268	218	heiCas9	medaka
218,739	219	heiCas9	medaka
220,835	219	heiCas9	medaka
239,187	220	heiCas9	medaka
234,212	220	heiCas9	medaka
231,019	221	heiCas9	medaka
208,316	221	heiCas9	medaka
238,935	222	heiCas9	medaka
246,504	222	heiCas9	medaka
212,423	223	heiCas9	medaka
227,439	223	heiCas9	medaka
226,235	224	heiCas9	medaka
149,534	224	heiCas9	medaka
236,603	225	heiCas9	medaka
248,172	225	heiCas9	medaka
221,949	226	heiCas9	medaka
181,583	226	heiCas9	medaka
222,333	227	heiCas9	medaka
175,558	227	heiCas9	medaka
182,031	228	heiCas9	medaka
181,992	228	heiCas9	medaka
3,008	229	heiCas9	medaka
14,571	229	heiCas9	medaka
233,46	230	heiCas9	medaka
223,118	230	heiCas9	medaka
137,414	231	heiCas9	medaka
134,359	231	heiCas9	medaka
155,2	232	heiCas9	medaka
224,36	232	heiCas9	medaka
202,331	233	heiCas9	medaka
232,853	233	heiCas9	medaka
163,43	234	heiCas9	medaka
146,594	234	heiCas9	medaka
184,134	235	heiCas9	medaka
210,577	235	heiCas9	medaka
204,181	236	heiCas9	medaka
203,425	236	heiCas9	medaka
214,267	237	heiCas9	medaka
216,886	237	heiCas9	medaka
209,232	238	heiCas9	medaka
231,151	238	heiCas9	medaka
216,732	239	heiCas9	medaka
218,399	239	heiCas9	medaka
186,726	240	heiCas9	medaka
200,194	240	heiCas9	medaka
161,257	1	OMF-Cas9-O	medaka
165,436	1	OMF-Cas9-O	medaka
135,14	2	OMF-Cas9-O	medaka
146,11	2	OMF-Cas9-O	medaka
106,589	3	OMF-Cas9-O	medaka
140,481	3	OMF-Cas9-O	medaka
152,073	4	OMF-Cas9-O	medaka
130,66	4	OMF-Cas9-O	medaka
147,661	5	OMF-Cas9-O	medaka
109,295	5	OMF-Cas9-O	medaka
135,352	6	OMF-Cas9-O	medaka
125,35	6	OMF-Cas9-O	medaka
149,578	7	OMF-Cas9-O	medaka
166,866	7	OMF-Cas9-O	medaka
93,142	8	OMF-Cas9-O	medaka
106,211	8	OMF-Cas9-O	medaka
103,575	9	OMF-Cas9-O	medaka
73,771	9	OMF-Cas9-O	medaka
86,581	10	OMF-Cas9-O	medaka
129,201	10	OMF-Cas9-O	medaka
121,292	11	OMF-Cas9-O	medaka
100,211	11	OMF-Cas9-O	medaka
216,514	12	OMF-Cas9-O	medaka
172,547	12	OMF-Cas9-O	medaka
201,722	13	OMF-Cas9-O	medaka
200,119	13	OMF-Cas9-O	medaka
194,237	14	OMF-Cas9-O	medaka
188,171	14	OMF-Cas9-O	medaka
207,099	15	OMF-Cas9-O	medaka
228,857	15	OMF-Cas9-O	medaka
211,853	16	OMF-Cas9-O	medaka
205,236	16	OMF-Cas9-O	medaka
183,881	17	OMF-Cas9-O	medaka
219,813	17	OMF-Cas9-O	medaka
100,951	18	OMF-Cas9-O	medaka
159,269	18	OMF-Cas9-O	medaka
156,585	19	OMF-Cas9-O	medaka
184,177	19	OMF-Cas9-O	medaka
184,97	20	OMF-Cas9-O	medaka
184,82	20	OMF-Cas9-O	medaka
174,278	21	OMF-Cas9-O	medaka
168,531	21	OMF-Cas9-O	medaka
160,818	22	OMF-Cas9-O	medaka
207,044	22	OMF-Cas9-O	medaka
218,953	23	OMF-Cas9-O	medaka
236,049	23	OMF-Cas9-O	medaka
191,725	24	OMF-Cas9-O	medaka
185,911	24	OMF-Cas9-O	medaka
141,502	25	OMF-Cas9-O	medaka
183,645	25	OMF-Cas9-O	medaka
168,958	26	OMF-Cas9-O	medaka
160,206	26	OMF-Cas9-O	medaka
177,269	27	OMF-Cas9-O	medaka
194,895	27	OMF-Cas9-O	medaka
142,511	28	OMF-Cas9-O	medaka
164,955	28	OMF-Cas9-O	medaka
243,529	29	OMF-Cas9-O	medaka
207,378	29	OMF-Cas9-O	medaka
205,931	30	OMF-Cas9-O	medaka
198,872	30	OMF-Cas9-O	medaka
235,756	31	OMF-Cas9-O	medaka
174,095	31	OMF-Cas9-O	medaka
165,635	32	OMF-Cas9-O	medaka
158,619	32	OMF-Cas9-O	medaka
172,904	33	OMF-Cas9-O	medaka
156,66	33	OMF-Cas9-O	medaka
225,634	34	OMF-Cas9-O	medaka
204,101	34	OMF-Cas9-O	medaka
40,87	35	OMF-Cas9-O	medaka
62,413	35	OMF-Cas9-O	medaka
192,96	36	OMF-Cas9-O	medaka
180,701	36	OMF-Cas9-O	medaka
188,5	37	OMF-Cas9-O	medaka
172,599	37	OMF-Cas9-O	medaka
148,445	38	OMF-Cas9-O	medaka
177,77	38	OMF-Cas9-O	medaka
128,319	39	OMF-Cas9-O	medaka
193,362	39	OMF-Cas9-O	medaka
131,973	40	OMF-Cas9-O	medaka
125,013	40	OMF-Cas9-O	medaka
104,688	41	OMF-Cas9-O	medaka
38,769	41	OMF-Cas9-O	medaka
110,211	42	OMF-Cas9-O	medaka
105,141	42	OMF-Cas9-O	medaka
182,642	43	OMF-Cas9-O	medaka
211,321	43	OMF-Cas9-O	medaka
164,415	44	OMF-Cas9-O	medaka
142,03	44	OMF-Cas9-O	medaka
178,289	45	OMF-Cas9-O	medaka
150,508	45	OMF-Cas9-O	medaka
183,447	46	OMF-Cas9-O	medaka
192,915	46	OMF-Cas9-O	medaka
148,437	47	OMF-Cas9-O	medaka
173,431	47	OMF-Cas9-O	medaka
190,815	48	OMF-Cas9-O	medaka
141,723	48	OMF-Cas9-O	medaka
204,861	49	OMF-Cas9-O	medaka
203,235	49	OMF-Cas9-O	medaka
144,764	50	OMF-Cas9-O	medaka
101,625	50	OMF-Cas9-O	medaka
8,05	51	OMF-Cas9-O	medaka
6,285	51	OMF-Cas9-O	medaka
115,543	52	OMF-Cas9-O	medaka
162,728	52	OMF-Cas9-O	medaka
105,159	53	OMF-Cas9-O	medaka
149,146	53	OMF-Cas9-O	medaka
209,131	54	OMF-Cas9-O	medaka
206,062	54	OMF-Cas9-O	medaka
220,138	55	OMF-Cas9-O	medaka
215,894	55	OMF-Cas9-O	medaka
45,174	56	OMF-Cas9-O	medaka
93,928	56	OMF-Cas9-O	medaka
199,689	57	OMF-Cas9-O	medaka
154,182	57	OMF-Cas9-O	medaka
101,757	58	OMF-Cas9-O	medaka
125,76	58	OMF-Cas9-O	medaka
174,446	59	OMF-Cas9-O	medaka
151,161	59	OMF-Cas9-O	medaka
133,073	60	OMF-Cas9-O	medaka
146,326	60	OMF-Cas9-O	medaka
229,847	61	OMF-Cas9-O	medaka
191,996	61	OMF-Cas9-O	medaka
145,999	62	OMF-Cas9-O	medaka
184,648	62	OMF-Cas9-O	medaka
137,785	63	OMF-Cas9-O	medaka
176,317	63	OMF-Cas9-O	medaka
176,467	64	OMF-Cas9-O	medaka
197,401	64	OMF-Cas9-O	medaka
69,233	65	OMF-Cas9-O	medaka
69,628	65	OMF-Cas9-O	medaka
66,587	66	OMF-Cas9-O	medaka
142,434	66	OMF-Cas9-O	medaka
171,682	67	OMF-Cas9-O	medaka
227,93	67	OMF-Cas9-O	medaka
219,78	68	OMF-Cas9-O	medaka
213,425	68	OMF-Cas9-O	medaka
175,116	69	OMF-Cas9-O	medaka
212,751	69	OMF-Cas9-O	medaka
181,935	70	OMF-Cas9-O	medaka
173,551	70	OMF-Cas9-O	medaka
161,68	71	OMF-Cas9-O	medaka
167,999	71	OMF-Cas9-O	medaka
97,552	72	OMF-Cas9-O	medaka
99,933	72	OMF-Cas9-O	medaka
129,042	73	OMF-Cas9-O	medaka
196,682	73	OMF-Cas9-O	medaka
105,358	74	OMF-Cas9-O	medaka
182,485	74	OMF-Cas9-O	medaka
84,828	75	OMF-Cas9-O	medaka
137,951	75	OMF-Cas9-O	medaka
61,618	76	OMF-Cas9-O	medaka
25,815	76	OMF-Cas9-O	medaka
185,737	77	OMF-Cas9-O	medaka
199,922	77	OMF-Cas9-O	medaka
173,049	78	OMF-Cas9-O	medaka
139,115	78	OMF-Cas9-O	medaka
79,525	79	OMF-Cas9-O	medaka
123,274	79	OMF-Cas9-O	medaka
92,855	80	OMF-Cas9-O	medaka
105,701	80	OMF-Cas9-O	medaka
166,695	81	OMF-Cas9-O	medaka
188,478	81	OMF-Cas9-O	medaka
165,971	82	OMF-Cas9-O	medaka
113,959	82	OMF-Cas9-O	medaka
172,735	83	OMF-Cas9-O	medaka
191,266	83	OMF-Cas9-O	medaka
72,562	84	OMF-Cas9-O	medaka
99,685	84	OMF-Cas9-O	medaka
157,498	85	OMF-Cas9-O	medaka
195,305	85	OMF-Cas9-O	medaka
141,073	86	OMF-Cas9-O	medaka
210,154	86	OMF-Cas9-O	medaka
181,664	87	OMF-Cas9-O	medaka
195,956	87	OMF-Cas9-O	medaka
67,931	88	OMF-Cas9-O	medaka
174,024	88	OMF-Cas9-O	medaka
135,679	89	OMF-Cas9-O	medaka
122,279	89	OMF-Cas9-O	medaka
194,409	90	OMF-Cas9-O	medaka
153,237	90	OMF-Cas9-O	medaka
193,068	91	OMF-Cas9-O	medaka
212,467	91	OMF-Cas9-O	medaka
167,751	92	OMF-Cas9-O	medaka
189,482	92	OMF-Cas9-O	medaka
81,848	93	OMF-Cas9-O	medaka
168,001	93	OMF-Cas9-O	medaka
169,36	94	OMF-Cas9-O	medaka
170,117	94	OMF-Cas9-O	medaka
166,284	95	OMF-Cas9-O	medaka
175,497	95	OMF-Cas9-O	medaka
71,874	96	OMF-Cas9-O	medaka
31,462	96	OMF-Cas9-O	medaka
100,261	97	OMF-Cas9-O	medaka
150,64	97	OMF-Cas9-O	medaka
109,502	98	OMF-Cas9-O	medaka
164,096	98	OMF-Cas9-O	medaka
177,37	99	OMF-Cas9-O	medaka
137,83	99	OMF-Cas9-O	medaka
178,19	100	OMF-Cas9-O	medaka
200,319	100	OMF-Cas9-O	medaka
56,089	101	OMF-Cas9-O	medaka
138,348	101	OMF-Cas9-O	medaka
242,472	102	OMF-Cas9-O	medaka
201,802	102	OMF-Cas9-O	medaka
162,356	103	OMF-Cas9-O	medaka
121,158	103	OMF-Cas9-O	medaka
151,896	104	OMF-Cas9-O	medaka
118,575	104	OMF-Cas9-O	medaka
176,073	105	OMF-Cas9-O	medaka
126,349	105	OMF-Cas9-O	medaka
216,44	106	OMF-Cas9-O	medaka
158,892	106	OMF-Cas9-O	medaka
178,527	107	OMF-Cas9-O	medaka
200,453	107	OMF-Cas9-O	medaka
148,938	108	OMF-Cas9-O	medaka
169,295	108	OMF-Cas9-O	medaka
122,287	109	OMF-Cas9-O	medaka
98,215	109	OMF-Cas9-O	medaka
140,585	110	OMF-Cas9-O	medaka
143,767	110	OMF-Cas9-O	medaka
183,655	111	OMF-Cas9-O	medaka
227,114	111	OMF-Cas9-O	medaka
128,74	112	OMF-Cas9-O	medaka
211,403	112	OMF-Cas9-O	medaka
149,975	113	OMF-Cas9-O	medaka
111,105	113	OMF-Cas9-O	medaka
176,901	114	OMF-Cas9-O	medaka
175,64	114	OMF-Cas9-O	medaka
158,286	115	OMF-Cas9-O	medaka
133,536	115	OMF-Cas9-O	medaka
64,27	116	OMF-Cas9-O	medaka
131,853	116	OMF-Cas9-O	medaka
164,394	117	OMF-Cas9-O	medaka
138,555	117	OMF-Cas9-O	medaka
60,561	118	OMF-Cas9-O	medaka
79,478	118	OMF-Cas9-O	medaka
153,93	119	OMF-Cas9-O	medaka
157,038	119	OMF-Cas9-O	medaka
231,964	120	OMF-Cas9-O	medaka
244,016	120	OMF-Cas9-O	medaka
192,035	121	OMF-Cas9-O	medaka
165,236	121	OMF-Cas9-O	medaka
217,114	122	OMF-Cas9-O	medaka
211,747	122	OMF-Cas9-O	medaka
93,632	123	OMF-Cas9-O	medaka
61,09	123	OMF-Cas9-O	medaka
85,811	124	OMF-Cas9-O	medaka
112,572	124	OMF-Cas9-O	medaka
35,515	125	OMF-Cas9-O	medaka
88,712	125	OMF-Cas9-O	medaka
213,518	126	OMF-Cas9-O	medaka
181,338	126	OMF-Cas9-O	medaka
58,56	127	OMF-Cas9-O	medaka
119,342	127	OMF-Cas9-O	medaka
216,486	128	OMF-Cas9-O	medaka
176,076	128	OMF-Cas9-O	medaka
195,394	129	OMF-Cas9-O	medaka
192,827	129	OMF-Cas9-O	medaka
53,715	130	OMF-Cas9-O	medaka
159,531	130	OMF-Cas9-O	medaka
211,918	131	OMF-Cas9-O	medaka
220,671	131	OMF-Cas9-O	medaka
148,824	132	OMF-Cas9-O	medaka
97,206	132	OMF-Cas9-O	medaka
15,224	133	OMF-Cas9-O	medaka
56,074	133	OMF-Cas9-O	medaka
119,996	134	OMF-Cas9-O	medaka
108,298	134	OMF-Cas9-O	medaka
209,882	135	OMF-Cas9-O	medaka
148,902	135	OMF-Cas9-O	medaka
201,277	136	OMF-Cas9-O	medaka
126,324	136	OMF-Cas9-O	medaka
136,104	137	OMF-Cas9-O	medaka
90,752	137	OMF-Cas9-O	medaka
212,969	138	OMF-Cas9-O	medaka
196,806	138	OMF-Cas9-O	medaka
136,063	139	OMF-Cas9-O	medaka
122,432	139	OMF-Cas9-O	medaka
229,393	140	OMF-Cas9-O	medaka
184,22	140	OMF-Cas9-O	medaka
178,106	141	OMF-Cas9-O	medaka
105,349	141	OMF-Cas9-O	medaka
105,85	142	OMF-Cas9-O	medaka
151,157	142	OMF-Cas9-O	medaka
138,629	143	OMF-Cas9-O	medaka
84,917	143	OMF-Cas9-O	medaka
176,425	144	OMF-Cas9-O	medaka
125,462	144	OMF-Cas9-O	medaka
199,388	145	OMF-Cas9-O	medaka
211,368	145	OMF-Cas9-O	medaka
127,192	146	OMF-Cas9-O	medaka
158,152	146	OMF-Cas9-O	medaka
13,004	147	OMF-Cas9-O	medaka
19,123	147	OMF-Cas9-O	medaka
188,646	148	OMF-Cas9-O	medaka
180,696	148	OMF-Cas9-O	medaka
226,766	149	OMF-Cas9-O	medaka
218,986	149	OMF-Cas9-O	medaka
205,522	150	OMF-Cas9-O	medaka
169,745	150	OMF-Cas9-O	medaka
98,741	151	OMF-Cas9-O	medaka
79,338	151	OMF-Cas9-O	medaka
227,099	152	OMF-Cas9-O	medaka
216,95	152	OMF-Cas9-O	medaka
128,045	153	OMF-Cas9-O	medaka
146,659	153	OMF-Cas9-O	medaka
178,525	154	OMF-Cas9-O	medaka
114,859	154	OMF-Cas9-O	medaka
194,379	1	SMF-Cas9-S	medaka
10,573	1	SMF-Cas9-S	medaka
128,036	2	SMF-Cas9-S	medaka
165,02	2	SMF-Cas9-S	medaka
154,98	3	SMF-Cas9-S	medaka
195,708	3	SMF-Cas9-S	medaka
224,964	4	SMF-Cas9-S	medaka
64,797	4	SMF-Cas9-S	medaka
187,91	5	SMF-Cas9-S	medaka
229,695	5	SMF-Cas9-S	medaka
181,239	6	SMF-Cas9-S	medaka
189,882	6	SMF-Cas9-S	medaka
215,705	7	SMF-Cas9-S	medaka
207,192	7	SMF-Cas9-S	medaka
156,972	8	SMF-Cas9-S	medaka
201,129	8	SMF-Cas9-S	medaka
21,732	9	SMF-Cas9-S	medaka
120,557	9	SMF-Cas9-S	medaka
197,593	10	SMF-Cas9-S	medaka
189,742	10	SMF-Cas9-S	medaka
181,01	11	SMF-Cas9-S	medaka
200,376	11	SMF-Cas9-S	medaka
176,381	12	SMF-Cas9-S	medaka
215,113	12	SMF-Cas9-S	medaka
88,677	13	SMF-Cas9-S	medaka
223,844	13	SMF-Cas9-S	medaka
187,94	14	SMF-Cas9-S	medaka
207,092	14	SMF-Cas9-S	medaka
78,928	15	SMF-Cas9-S	medaka
74,11	15	SMF-Cas9-S	medaka
199,598	16	SMF-Cas9-S	medaka
220,683	16	SMF-Cas9-S	medaka
173,378	17	SMF-Cas9-S	medaka
161,334	17	SMF-Cas9-S	medaka
207,848	18	SMF-Cas9-S	medaka
224,038	18	SMF-Cas9-S	medaka
168,828	19	SMF-Cas9-S	medaka
191,897	19	SMF-Cas9-S	medaka
168,743	20	SMF-Cas9-S	medaka
56,582	20	SMF-Cas9-S	medaka
193,902	21	SMF-Cas9-S	medaka
233,33	21	SMF-Cas9-S	medaka
172,254	22	SMF-Cas9-S	medaka
158,774	22	SMF-Cas9-S	medaka
4,1	23	SMF-Cas9-S	medaka
6,559	23	SMF-Cas9-S	medaka
183,414	24	SMF-Cas9-S	medaka
189,422	24	SMF-Cas9-S	medaka
15,547	25	SMF-Cas9-S	medaka
4,565	25	SMF-Cas9-S	medaka
208,23	26	SMF-Cas9-S	medaka
206,912	26	SMF-Cas9-S	medaka
127,844	27	SMF-Cas9-S	medaka
70,874	27	SMF-Cas9-S	medaka
56,148	28	SMF-Cas9-S	medaka
158,086	28	SMF-Cas9-S	medaka
229,311	29	SMF-Cas9-S	medaka
185,423	29	SMF-Cas9-S	medaka
193,241	30	SMF-Cas9-S	medaka
121,762	30	SMF-Cas9-S	medaka
205,412	31	SMF-Cas9-S	medaka
71,263	31	SMF-Cas9-S	medaka
34,549	32	SMF-Cas9-S	medaka
94,296	32	SMF-Cas9-S	medaka
169,88	33	SMF-Cas9-S	medaka
181,055	33	SMF-Cas9-S	medaka
181,531	34	SMF-Cas9-S	medaka
90,864	34	SMF-Cas9-S	medaka
195,172	35	SMF-Cas9-S	medaka
135,845	35	SMF-Cas9-S	medaka
159,474	36	SMF-Cas9-S	medaka
210,847	36	SMF-Cas9-S	medaka
157,895	37	SMF-Cas9-S	medaka
86,085	37	SMF-Cas9-S	medaka
166,733	38	SMF-Cas9-S	medaka
195,988	38	SMF-Cas9-S	medaka
227,613	39	SMF-Cas9-S	medaka
176,602	39	SMF-Cas9-S	medaka
57,209	40	SMF-Cas9-S	medaka
124,849	40	SMF-Cas9-S	medaka
189,131	41	SMF-Cas9-S	medaka
179,292	41	SMF-Cas9-S	medaka
56,097	42	SMF-Cas9-S	medaka
103,753	42	SMF-Cas9-S	medaka
139,002	43	SMF-Cas9-S	medaka
106,108	43	SMF-Cas9-S	medaka
3,377	44	SMF-Cas9-S	medaka
8,394	44	SMF-Cas9-S	medaka
103,372	45	SMF-Cas9-S	medaka
60,979	45	SMF-Cas9-S	medaka
143,545	46	SMF-Cas9-S	medaka
147,845	46	SMF-Cas9-S	medaka
213,051	47	SMF-Cas9-S	medaka
164,106	47	SMF-Cas9-S	medaka
227,428	48	SMF-Cas9-S	medaka
195,519	48	SMF-Cas9-S	medaka
119,728	49	SMF-Cas9-S	medaka
110,887	49	SMF-Cas9-S	medaka
197,588	50	SMF-Cas9-S	medaka
187,186	50	SMF-Cas9-S	medaka
216,857	51	SMF-Cas9-S	medaka
202,04	51	SMF-Cas9-S	medaka
224,566	52	SMF-Cas9-S	medaka
226,028	52	SMF-Cas9-S	medaka
183,531	53	SMF-Cas9-S	medaka
23,203	53	SMF-Cas9-S	medaka
187,642	54	SMF-Cas9-S	medaka
181,151	54	SMF-Cas9-S	medaka
158,686	55	SMF-Cas9-S	medaka
93,997	55	SMF-Cas9-S	medaka
155,572	56	SMF-Cas9-S	medaka
163,395	56	SMF-Cas9-S	medaka
185,943	57	SMF-Cas9-S	medaka
105,974	57	SMF-Cas9-S	medaka
188,45	58	SMF-Cas9-S	medaka
115,75	58	SMF-Cas9-S	medaka
127,779	59	SMF-Cas9-S	medaka
79,162	59	SMF-Cas9-S	medaka
129,387	60	SMF-Cas9-S	medaka
124,621	60	SMF-Cas9-S	medaka
46,902	61	SMF-Cas9-S	medaka
67,43	61	SMF-Cas9-S	medaka
188	62	SMF-Cas9-S	medaka
188,48	62	SMF-Cas9-S	medaka
218,168	63	SMF-Cas9-S	medaka
159,885	63	SMF-Cas9-S	medaka
36,933	64	SMF-Cas9-S	medaka
184,747	64	SMF-Cas9-S	medaka
191,75	65	SMF-Cas9-S	medaka
104,817	65	SMF-Cas9-S	medaka
132,452	66	SMF-Cas9-S	medaka
42,344	66	SMF-Cas9-S	medaka
181,643	67	SMF-Cas9-S	medaka
47,893	67	SMF-Cas9-S	medaka
200,999	68	SMF-Cas9-S	medaka
126,86	68	SMF-Cas9-S	medaka
194,845	69	SMF-Cas9-S	medaka
178,031	69	SMF-Cas9-S	medaka
10,765	70	SMF-Cas9-S	medaka
177,061	70	SMF-Cas9-S	medaka
126,31	71	SMF-Cas9-S	medaka
203,568	71	SMF-Cas9-S	medaka
136,162	72	SMF-Cas9-S	medaka
125,868	72	SMF-Cas9-S	medaka
193,967	73	SMF-Cas9-S	medaka
70,251	73	SMF-Cas9-S	medaka
149,867	74	SMF-Cas9-S	medaka
202,296	74	SMF-Cas9-S	medaka
201,989	75	SMF-Cas9-S	medaka
99,948	75	SMF-Cas9-S	medaka
209,283	76	SMF-Cas9-S	medaka
95,924	76	SMF-Cas9-S	medaka
132,814	77	SMF-Cas9-S	medaka
173,885	77	SMF-Cas9-S	medaka
134,306	78	SMF-Cas9-S	medaka
148,461	78	SMF-Cas9-S	medaka
174,68	79	SMF-Cas9-S	medaka
226,29	79	SMF-Cas9-S	medaka
163,901	80	SMF-Cas9-S	medaka
212,941	80	SMF-Cas9-S	medaka
110,482	81	SMF-Cas9-S	medaka
78,374	81	SMF-Cas9-S	medaka
124,073	82	SMF-Cas9-S	medaka
103,652	82	SMF-Cas9-S	medaka
79,44	83	SMF-Cas9-S	medaka
145,423	83	SMF-Cas9-S	medaka
183,906	84	SMF-Cas9-S	medaka
137,729	84	SMF-Cas9-S	medaka
132,142	85	SMF-Cas9-S	medaka
230,32	85	SMF-Cas9-S	medaka
195,73	86	SMF-Cas9-S	medaka
181,61	86	SMF-Cas9-S	medaka
132,959	87	SMF-Cas9-S	medaka
155,433	87	SMF-Cas9-S	medaka
193,22	88	SMF-Cas9-S	medaka
170,601	88	SMF-Cas9-S	medaka
202,91	89	SMF-Cas9-S	medaka
129,462	89	SMF-Cas9-S	medaka
213,882	90	SMF-Cas9-S	medaka
208,017	90	SMF-Cas9-S	medaka
74,39	91	SMF-Cas9-S	medaka
118,171	91	SMF-Cas9-S	medaka
200,317	92	SMF-Cas9-S	medaka
183,494	92	SMF-Cas9-S	medaka
83,402	93	SMF-Cas9-S	medaka
138,356	93	SMF-Cas9-S	medaka
204,535	94	SMF-Cas9-S	medaka
182,324	94	SMF-Cas9-S	medaka
221,241	95	SMF-Cas9-S	medaka
141,577	95	SMF-Cas9-S	medaka
165,551	96	SMF-Cas9-S	medaka
183,677	96	SMF-Cas9-S	medaka
204,944	97	SMF-Cas9-S	medaka
213,656	97	SMF-Cas9-S	medaka
217,457	98	SMF-Cas9-S	medaka
206,094	98	SMF-Cas9-S	medaka
227,302	99	SMF-Cas9-S	medaka
193,549	99	SMF-Cas9-S	medaka
205,878	100	SMF-Cas9-S	medaka
176,223	100	SMF-Cas9-S	medaka
176,413	101	SMF-Cas9-S	medaka
114,741	101	SMF-Cas9-S	medaka
138,014	102	SMF-Cas9-S	medaka
65,466	102	SMF-Cas9-S	medaka
210,626	103	SMF-Cas9-S	medaka
200,612	103	SMF-Cas9-S	medaka
82,597	104	SMF-Cas9-S	medaka
151,417	104	SMF-Cas9-S	medaka
146,566	105	SMF-Cas9-S	medaka
202,176	105	SMF-Cas9-S	medaka
140,89	106	SMF-Cas9-S	medaka
213,137	106	SMF-Cas9-S	medaka
137,455	107	SMF-Cas9-S	medaka
156,653	107	SMF-Cas9-S	medaka
171,745	108	SMF-Cas9-S	medaka
189,469	108	SMF-Cas9-S	medaka
132,551	109	SMF-Cas9-S	medaka
224,37	109	SMF-Cas9-S	medaka
109,681	110	SMF-Cas9-S	medaka
151,56	110	SMF-Cas9-S	medaka
166,588	111	SMF-Cas9-S	medaka
171,57	111	SMF-Cas9-S	medaka
217,266	112	SMF-Cas9-S	medaka
222,677	112	SMF-Cas9-S	medaka
187,687	113	SMF-Cas9-S	medaka
196,504	113	SMF-Cas9-S	medaka
146,204	114	SMF-Cas9-S	medaka
178,084	114	SMF-Cas9-S	medaka
222,648	115	SMF-Cas9-S	medaka
186,483	115	SMF-Cas9-S	medaka
118,951	116	SMF-Cas9-S	medaka
188,695	116	SMF-Cas9-S	medaka
169,444	117	SMF-Cas9-S	medaka
164,127	117	SMF-Cas9-S	medaka
119,588	118	SMF-Cas9-S	medaka
211,467	118	SMF-Cas9-S	medaka
227,585	119	SMF-Cas9-S	medaka
164,598	119	SMF-Cas9-S	medaka
